# Supplementary material for: In Silico and Fluorescence In Situ Hybridization Mapping Reveals Collinearity between the Pennisetum squamulatum Apomixis Carrier-Chromosome and Chromosome 2 of Sorghum and Foxtail Millet
Source: PLoS One. 2016 Mar 31;11(3):e0152411. doi: 10.1371/journal.pone.0152411 (PMC4816547; doi:10.1371/journal.pone.0152411)
Supplement: S1 File — Fasta file of PS_contigs. (TXT) [file pone.0152411.s002.txt]

>PS26_c28392
CGAGCATCGGCGACGTCGAGACCGGGTCGTCCTGCTCCTGCCTCAACGTGGACAAGCTGGTGAGCCACATCATGGGCCTG
TAGTACGGCACGAGTGGCGACCACGTGGTGGTGGTGCTCTTGGGCAGAGCTCCCTTTTCTTTTGGGTCACGGTGGGCAGG
CTTTGTTTGGTTTTCGTGTCCTGTATGTATGGGCATGATGAGATCCGTTTCAAGCAGTCGGAGAACTTGG
>PS26_c6373
TTTTTTTTTAGATATCAAGGGTAATTTATTAACCAAGGGAGAACACTCTCCCATCATACAACTTCTGACACCATAAACAG
CAACCCTGGTCCAATATAACAATTGAACCCTAAGTAGAACACCAGTAACCAGAATATATAAACGAAATGATACATCCCAA
TGCAAGAGATCCAAGCACCATTCACTTGTATGATTCTCAGTTGTAGTTTGTGTTCAAGAACGGGTTCTTGTCGTTGTAGA
AGGGGTTTGTGAAACTT
>PS26_c3993
GCACAAGACCACAAGCCATGGCGAAGCCGCAGCTTCTTCTCTGCCTCCTCGTCGCCGCCGCCGCGATGCTACTCGTCGCA
GCCGTGGCTAAGAAATCGGGCGACGTGACRGAGCTCCAGATCGGCGTCAAGTTCAAGCCAGAGACCTGCAGCATTCAAGC
TCACAAAGGTGACAGGGTTAAAGTTCACTACCGTGGAAAACTTACTGATGGGACAGTTTTTGATTCTAGCTTTGAAAGGG
GTGACCCAATTGAATTTGAGTTGGGCACCGGTCAAGTGATCAAAGGATGGGATCAGGGTCTCCTGGGAATGTGCGTTGGT
GAGAAGCGGAAGCTGAAGATCCCTGCAAAGCTCGGCTATGGGCCTCAAGGATCACCACCAACTATTCCTGGTGGAGCAAC
TCTCATATTTGACACGGAACTTGTTGCTGTCAACGGGGAGCCAGCCAGCAAATCTGATGACAGTGAGCTTTAGGTAGCCA
GGAGAGTAGGATCRTCATCCAGATCAAGCGATTATCAAATCGAATAGATAATGCGTAAACCATTTACTCAGAGCTTGGCA
AAAATGTAATCCCTAGTTCCATACGAAGATCCTTTAGACAGATGAAACATTTGTTCCCTGTGACTTAAAAATTTCATTTG
CCTTTCCATAATAACATCTACTCGTCCTGGAGCAAACTCATCATCTGTTATGACCTATTTATACAGCTGYGTTTTAGGAA
AAA
>PS26_c2807
YCCTCGACCGAAGAAGAGGCACGGCGCATACTAGAGCGCATGGAAGCAGAAGGTTTATGTAACTAGTCCTTTAGAGCCAC
TTATTTCAGACATTTGTTATTTGATAAGTTGATATCTTACTTGTACGTTGTACCTGCTAACGGGGGAATTGGCCACGATT
TCAGCAACAGCTACGAGCAGATAAGTGACACGCCGGTAATAGAACGGCATAGCTCTGTAGCCTGTAGCTCCAGCTTCCAT
GGCACCATTTGTGAATTTTCTTTTCTAAAGAGACCACACGTAGTGTATAATAACATAGTCCTCGAGACTTCAAAAWRWTC
TTTTGAGAAAG
>PS26_c2552
GCATGCTGTGACTTGGTTTTCCAGCCCTTGTTTTTATTGCTATTGTTTTCTGAATTGATTTGTTAACCTGACGACTTCCC
CTGCCAGGCAAGAAGGTGAGCAAGGCTCCTAAGATCCAGCGTCTGGTGACCCCCTTGACCCTCCAGAGGAAGCGCGCTAG
AATCGCTGACAAGAAGAAGAGGATTGCCAAGAAGCAGTCTGAGGCCGCTGAGTACCAGAAGCTCCTTGCCCAGAGGCTGA
AGGAGCAGAGGGACCGCCGGAGCGAGAGCTTGGCGAAGAGGAGGTCCAAGCTTTCTTCTGCTGCCAAGGCCTCTGCTGCC
ACATCGGCATAAGATTGTATGGAGCTTGAGAGATGTTTAAATGCCTACCACCTAAGCTATAGTTGATGAACCCTCATGTT
CTGTGTTGGATCAGTCGACCCCTACCCTTCAGCTTTCTCAAGTGCAATTTTGCATGAACATGCTGCTGGTTTGTCGGAAT
TTTTACTGTACTGGAGATTCATCATGTTGGTTTCTATTGTGAAAGTTTCAGATAGCTTTATAACTTGCACGTCGTCATAT
GTCAAACTTCTGTGATCGTGCAATTTTATTGTTCTCGGATTTTGTTTACTTGCC
>Ext_PS_c33813
ACCACCGAGCTGCATGCATTATTTCTATCCACAAATGTATGCTTCCAACCATTTATACATATATTTCTTCTACTAGTGTT
CACGCAATGATGATTGATGAATGATGCACGAGGAAAGACATGTACTCTCCATAACACCCACAGACGACAGACAGCTAAAC
ACACGTAATAAACTTGTTGTGTACTGCAACTTACGAAGTACAGTCGTTACAGCGTACTTTTATGCAACAATTAAGCAGCC
GTACGCGTGTGGAGGTTGTGCCGTACGGCCTTTATACCAGACACATTATTTGAACACCGTACCAATAATCAAACAGCTAG
TCTTTGCGCGCTAGACAGTTTTCCACACATCGACACAAACATAGACAGACAGATATATGTGACTGAAACACAAACAGCCA
CTCTTGCAGTAGAATGTAATTAACGCGACGGCGGCCGTCGCATTTTTATTTCCTTAATTACTTTCCCATCCATTTCTTCA
GGGTAGCCATGTAGGCATGAAGTTGTTCATATGCTCGGGAGCGAACCCAATCTGCAGTGTTGGCTCAGGGCCAACTTCCA
AGGGATGGAAGAATCCGTTGCCAACATGTTGTGACGGCGCCTGCTGTGGGGACTGCCGCTCGTAGCCAAGCAAGTTGGCA
CTGTGCTCCCACACCACCTGCCCGTGCACTTGACTGCTGGTCTCCTCCAGCT
>Ext_PS_c32589
CCCGCGAGTTCGCTCCCCTTCTCTTCCCGGCTGCTTCCGCCGATCGACTTGCCCGCTCGATTCAGCCAGCCCCTCGACCC
GATCGGCTCCCCCGATCGCCGCACCAGCGGGGCGCTCCAATCGGTTGTTGTCGCTTGTGGATGGCCAAGGCTTCCTTCAA
GATGGAGCACGAATTAGATAAGAGGCATAAGGAATCTGAAAGGATCAGGGACAAGTACCCAGACAGAATTCCTGTGATTG
TTGAGAAAGCTGCCAAGACTGATGTCCCAGAGATTGATAAAAAGAAGTACCTTGTTCCTGCTGATCTCACTGTTGGCCAG
TTCATCTATGTGGTGAGGAAGAGGATCAAGCTTAGTCCAGAGAAGGCCATCTTCGTCTTTGTTAATAACACCTTGCCGCC
AACTGCCTCCCTGATGTCTGCAATCTACGAGGAGAACAAGGATGATGATGGCTTCCTCTACATGACTTACAGTGGCGAGA
ACACCTTCGGCTCTGCCTAAGCAGCTGCCCCCTGCCACTGTAAATAAACTAAGCTTGATCAGGCTGCAGCTGCTTATGGT
GTACATACACGTCCGTCTCTAGTATGCTGCCGGATTGCTAAAATGGTTTAGTGTGTCATTAGGTTTTGAGTGGTTTGGGC
ATTATAAAGTTGGAATGGCCCCTGGTACCGAGTTCTGTTTGCCTCTGCATTTGAAACATGTGCTGTTCCACTAATTGTGC
ACTTGGCCTTTGGGCTCGTCTGATCAATTGGCGTTATCTGTGTTCGTTTTAAATTGCCGCTGCGGGAGTCACCAGCTATG
TTTTTCTTGTCCGCCGATAGATTCGCATTGCTCTATCCGGTTAATGACAAAATTAGCCTGTCGTATTGTTCTTGTCTGTG
CTAGGCCTGATGGTGTTGGGCAAACTCCAACTAGGAGGAGT
>Ext_PS_c30691
CTGTGCGGATTTTGCTGTTGGTGATGGTCTGCACTCGAGTTTGCCATGTGGTTGCTGCAATCGAGTTTTTGTCTAATGAG
GCTTTGCAGGTTGCTTATGCTGCTCATACAAAGAATCCAACAAGGTCTGGGACCACCTATGTTATAGGAACAAAAGGATC
TAAGAGGGTGGTGGCACCTTAGGAACAACATGTGCGAGTCATTAGGCAGAAAATAAGGGTCCTAGCTTCAAGTTCATATC
TGTCTAATGCAACATCCACACATGATGTGTTGGTTTCTAGTAGTGATCCCTCCCTGCAACAGAATCTGGTTGACACTACA
GATGAAGGGCTATCTAAAACAGGCGAAGCTGTCATGTTAGGATCTAGCATGAAAATGGACTTAGGCTTGCGTTGCACCTG
CTGACAACTTAGAGTGCGGTTACAGAATAGACGTGCAACAGTTATCAACTACAACAGTTCAACAGGTTGTTGGGCTCAAA
ACATATGCCAACTTATATGCAAGAGTGGCCAAAATGCGTTGATGGCAACTGGGTATTGATGTATTGTCGTGTTCTTTTGC
ATAGTTTTTAATTATGTTGTCTGAGATGTGAAGGCTGTAATGTGTTCCTATAATA
>Ext_PS_c30198
CGGAGGAGAAGACCGATGGCTACCTAATCAAGCCGCAGTCCCTGGTGCCGACCCTCGACACCTCCACATGGCCGCTCCTC
CTCAAGAACTACGACCGCCNNNNNNNNNNNNNNNNNNNNNNNNNNNNNNNNNNNNNNNNNNNNNNNNNNNNNNACCGACG
GCTACCTCATCAAGCCCCAGTCCCTGGTCCCGTCCCTCGACACCTCCACCTGGCCTCTCCTCCTGAAGAACTACGACCGC
CTCAACGTCCGCACCGGCCACTACACCCCGCTCCCCTCCGGCCACTCGCCGCTCAAGCGGCCCCCTCGCCGAGCACCTCC
GCTACGGCGTCATCAACCTCGACAAGCCGTCGAACCCGTCCTCCCACGAGGTGGTCGCCTGGATCAAGCGCATCCTCCGC
GCCGAGAAGACCGGCCACAGCGGCACGCTCGACCCCAAGGTCACCGGCAACCTCATCGTCTGCATCGACCGCGCCACGCG
CCTCGTCAAGTCGCAGCAGGGCGCCGGTAAGGAGTACGTCTGCGTCGCCCGGTTCCACGCCGCCGTGCTGGACACCGCAC
GCGTGGCCCGCGCGCTGGAGGCGCTCACTGGCGCGGTGTTCCAGCGTCCACCGCTCATCTCTGCGGTCAAGCGTCAGCTC
AGGGTGCGGACCATCTACGAGAGCAAGCTCCTGGAGCACGATCCCGAGCGCCATCTCGCCGTGTTCTGGATCTCTTGCGA
GGCAGGTACCTATGTCCGGACTCTTTGTGTGCACCTTGGGTTGCTTCTTGGTGTTGGCGCCCATATGCAGGAGCTGCGCC
GTGTCAGGTCGGGGATCCTCGGCGAGCAGGACAACATGGTCACCATGCACGATGTGATGGACGCGATGTGGTCCCTTGAC
AACCACAAGGATGAGACCTACTTGAGGCGTGTTGTGATGCCCCTTGAGGTACTGCTTACTAGCTACAAAAGGCTTGTGGT
GAAGGACTCTGCTGTGAATGCTATATGCTATGGTGCTAAGCTTATGATCCCTGGGTTGCTTCGATTTGAGAATGATATTG
AGAGTGGTGAGGAGGTGGTTCTCATGACGACAAAGGGTGAGGCGATTGCAATTGGTATTGCTGAGATGACTACTGCTGTG
ATGGCAACCTGTGACCATGGTGCTGTTGCAAAGATCAAGAGGGTAGTGATGGACAGAGACACATACCCGAGGAAGTGGGG
GCTTGGCCCGGTGGCACTCAAGAAGAAGAAACTGATTTCCGAGGGTCTCCTTGACAAGCATGGGAAGCCAAATGAGAAGA
CCCCAGCTGAGTGGCTTAGGAATGTGGTGCTTCCCACTGGTGGTGATGTTTCAATTGCCAGCATTGCAGCCGCTCCTGAG
CCAGAGAAGGTGAAGGTGGAACCGGAGGCACCTGTGACTGAAGAGGTCAAGGAGAAGAAAAAGAAGAGGCAGAAGGATGA
GGAGGACAACGATGCTGATGCTTCTGTTCCTTCCAAGAAGATCAAGGTTGAGGAAGCCGCTGAGACAGTTGAAGGGGAGA
AGAGTGAGAAGAAGAAGAAGAAGAAGGACAAGGGTGAGTCAGGATTAGCTGAGGCTGTGGAGGTCAATGTTGCAGATGAG
AAGGGCAGCGAGAAGAAAAAGAAGAAGAAGAAGAGCAAGGAAGGAAGTGATGATGCTGTTGATCCAGAGAGTGCTCAGAA
TGGGGGTGGTGCAGAAGCTGAGAAGAGTGAGAAGAAAAAGGAGAAGAAAAAGAAGAAGAGCCGAGACACAGAGGCACAAT
AGGTGTAGTTTATTGGGCTGGCTATCTTCTTTTTTAGAGCTGCGGGGGAAGCTTGAAATGCCTTTCTTGCTTGATTTGTA
TCTCTTGCAACTGCTGTGGCTAATGTACCATTCTTAGGTTTACTTATTACTATTCTACTGCTTTGAACTGCTATGCCAAG
TGGTGATATTTTCATTGAAAGTCTTCAACAATGGCTTTATTTGTGTTTCTGCTAGCAGATAATGCAATGAGTTCTCCCAT
CTTGAGTTCCTGACTAGCAGGTCACTTTGGTATTTTAAGCTGGCCAGTCTGATCACTGATC
>Ext_PS_c22381 A new nucleotide sequence entered manually
CCCGATTCATCAAATCTTCGTCGAGACGTCGACAGATAGACGGACCAAGGAAATAACCATGACATTACACACTGCACCCT
TAGCTGATAAATTCATCAACCCAAAAAAGGAAATCACATTACTTTAAACGTTCGACAGAAACACACAAAATATGGCCTGC
CTCACAAGGCCCACCAATGTTTATTACAGCCACCACTCTTCTCTGGTTCGCAACTGTGCCAAATTGACAGAATGGTAAAT
CGGCTCGGCAACAATCCCCCTTTCCCTCCTCCAGCCGGAAGCAAGCACACCTTACGCCTCAGCAAATCCCAGTTCAGAAA
GCTTCAGGTGGGCCTCAGCATAATCAGCAAAGAAGGCGTCCTCATCCGCTGCATATTTCTCAACATAACGGTGTAAGTGC
CAAATTGACAGAATGGTAAATCGGCTAGGCAGCAATCCCCCTTTCCCTTATCCGGCCGGAAGCCCACCTTACGCCTCAGC
AAATCCCAATTCAGAAAGCTTCAAGTGAGCCTCAGCATAGTCAGCAAAGAAAGCGTCCTCATCCGCTGCATATTTCTCAA
CAAGCGGGCGGAACGATGGGTCAGAAAGGAGGGCTTTGTCACTTGGCAGCTGCAGAAGGCCTTCCTTCTCACCACTCAGG
AGCTCCTTGAAGTAAGAGTTGTCAAAGATCAAAGGGTTGGAAGTCCAGGCTCCCTCAAAGCCAGACCTATCCTTGTGGCA
TCTTCCCAGGGTGTGACCACCAGAAAGCGCTACAATGTCCTGGTCACTCAAACCCATCTGCGTGGAGAACACCTGCCTAA
GGTGGTCCGAACCTTGGGTGGCATCAGGAAGGCGGCCTTCTGGTGGAGGCTCAGGCTTGTCCTGCCTCCCCGGGTGGAAG
GGGACGTCAGGGCCGCCGGTGACCTCAACGGCAACGACTCCGGCAAGCTGGTAGAAGTCGGCGTAGGATAAGGTGGGGAA
CTGCTCCTTGATGGGCTCGAGCAGCCTGACGGCGATGTCGAGTCCGGCGTTGGCTCCGTGCGCCAGCTCGGCGGGGCACT
TCATGGTGCCGAAGGGGCCCCCGGTCTTGGTGGCGACATCGAAGGTGCCGGCGGAGTGCCACGCGAGGCGGAGCATGAGC
GGGGCGCAGTTCTTCTCGGCGATGAGGCCGCGGAGCCTGCGCTTGGCCTTGTCGACCGCCTTGAGGTAGCCCTCGCTCAC
CGTGGGGTAGGCCTTCACCATGGCTGCTGACGTCACGGGCGCACTCGCACTTCACTTCACCGGGA
>Ext_PS_c19109
CCGGGGCCTAGATAGAACTCTTTGCCAAAAGCAATTCTTTCTCCTCTGCAGCCGACGGCGAGCGCGATGCCGAACGCGGG
GCTGCGCGCGTACCGCGAGGTGCTCCGCCTGGTGCGGCGGCTGCCGGCGGAGACGCGGCTCTACTACGCCAAGTACGCCC
GCGAGAACTTCGTCAACTACCGCGACCTCTCCGCCGACGATGACCTCGCCGCCCTCCTCCGCCGCGCCTACACCCACTCG
TCATGGGTCCTCTCCAAGTACTCGATCGATGGGGAGAAGGCTGCGGCGCGGCTCAAAGATCTCGGCGACGGCCGCCCCGC
CGGGCAGTGACGTACGCGCGCAAGGTGTTCGGCCATATGCCGCTCTGCTCTTAATAAGGCTTCAGTTTAGCGTTTGCTTG
TGCTGCTTTTTGTCAGAGTTCGACCTGCATTGTTCCGTGTCGAACTGTGAACACTGCATTGTTCCGTGTCGAACTATGAA
CAAATTTGTTTAAGGTTTTGGGTTTGCTTTAATTTGACACGGCGTGTAGGCATGATTCTGATCACCACAAAATATGAAAG
ACAGACACAGACATGATGGGACGATTATGGTGGAAACATGTATGCGGACTGATCATTATTAGAAGTCCGAATCAATGGCT
TGACATTTATATTGCAC
>Ext_PS_c17388
GTAGTGAGGTACCAAAGTTGTTGTACTGAATCTAAGTACTACTCCTGACAAGTAAATGAACAAAGGTTGGTTGGTTCCAC
TAACAAGCAGTAAAATGAACCGAATTAGCCGGCCGAATGGACTCATCGTTAGCTTTAAGTACTAGTCTGAGTAGTCTGAC
AACCAACCAAATACAAGCAAGACACACATTGCCATTGTGTGCCTGTGGCTGATCCAACCAAGAAGATCGACACACACACG
CTGAGCAAACTACCATAGACAACACAGAACTGATGGAGGCTAGACTACTACTAGTCTAAATGGCTACCACGATCGAGAAC
ACTGCTGACTGATCAAGTGATCAGAGTACGCAGGCTCATTCAGATCCAGGACGAAGATGATGAGAGCAGTGAAGCACGCG
CCTGAAACAGGCCACCACCACAAGATCGAAGACGGCCGCGCACTCACCGCAGCCGTCGCAGTTGCACCGCCGCTATAAAA
TCGCAGCAGCAGTGCCAGTGACCCGCTCACCGCCACCGCCGCCGCAG
>Ext_PS_c14318
TGCTGAACCGCTCTTCCGATCTGCTAAATAGAATTATTCCCAAGATTATGACCTCACCATACTTTTTTCTTATCTTATTA
TACACCCTCAAATTAGTTTTTCTACGTTCATAGATATTGTTACACTTAAAAACATATACTATATCCAAATGCATAACAAA
AACTAAGCACTTACAAAGCCAAAACGACCTACAAGTACTAACTTAGCACAAGCACAATGCTCCCTGGCAGTTGAGTTTCA
GAGGCGTATAAAAAGCACAAGAACGAAAAAAAAACACTACTGCAAAATTATTGATACACCAACAGATCCGTTCAAAAATG
CTAGTAATAAAATCACAAACGATCACATGAAGTGGCAGCAAACCAGAGAGGAGCTTCTCTCAATACCATTCTAAACTACG
GCTCTCACTAATCACTCTTACGGCATGGCAGGACTTCGACAGTTGTACTGGATGGACCTGACAACCATATATGCGATCAA
GCAGCCTTGGGCTTGGGCTTAAGCCTCTTCAGTTGCGAGTAGAGGAAAACTCCCGCAAGGGCAACCCCGGTACCGATAGA
GTTGACGGGTGAAACAGGGGTCCTGAAGAACAGAACAGAAGTCACGATAACCACCACTCGCTTCACGCAGTTGCCCACTG
AGTGAGTGACTGGGGACACCCTAGCGAGGATCATGTATGACACCTGTTGGTAGGCATGGAAGCAAAATGCAGCAATCAGT
GATCTGGTGTATATCTGTTTTAGGTTCAAGCCAGCTGACTGCAAGACTGCAGGACTGACTTTGACACCCTCTGTTAGTAA
GGTGACTGGGGCCAAGAGGAAGAATGACATGACTGTAATGATTGAGAAGAGGTTAATGTTGTCCAGAGATTCCTCTTTCT
TCACCATCAGCTTCTTGCTTAGCACATTCCTTGACTGAAAGGTTACATTTGAAGCCATTGCACTCCAAAAGCCAACCCAG
TTAAAGGATGCCTCAGTAAGAGATGCCAGTGCCACACCACCAACAATTGGAAGAAGAGACAACACAACCCAAGGAGTAGG
CAACTCACCAAGGAAGATTGCTGAAAGGAGAACCGAGAAGAAAGGCTCCATGGCCTTGATAGTATGTGTAAATGACACTG
CAACCTTCCCAAGGCTCATGTTTGTGAAAAGATTGCCCATGGTGTGGACAATTGCCAGAGGAAGGATAGCAAGAAGCTGG
GTACCAGAAATTTTTGGTCTTTTAAGGATACCAGTGATCCACATGAAAATAGCAATGGCAGTTCCGACAGCAAACTGCAC
TGTGGTGATGTTTATAGGATATGGCAAAACTTTCAGAACCTGCTTGTTGTAGATGTTGAAGTAGATGTTGAAGAGGTACC
AGAGGCCGAAGAGCGCGCCCAGCTGCAGCGTCTTGACCAACCCTCCTCCGGCCTCCTCCCCGGCCCCCTGCGCGGCCGCC
GCGGTCGCCGCCGCCGACACGTCCCGCTCGGCCCTGCATCTCCGCTTCTTCTCCTCCTCCTCCAGCGGCGAGGCCGGCAC
GAGCCCCGCGCGCGCGGAGAGGCGGATCCCGCGCTGCGGGAGGTCCGGCCTGATCCCTCCGCCGGAGACGGCGCCGCCGC
GGCGGTGGCTAGGGTAAGCAACGAGCGGGCGCGCGGCGCATGGCCGAACGAGCCCGATGGCCGCCGCGCTCTGCATTATC
GCGGGGGAGGAGGGTCGCCGCGCCTCCCCGCACAAGGGATCAGGAAGCCTCGGGAGGCCGGAGGAGGTCTCGAGGCGGCT
GCGGCGGAGAGCACGAGGATCGCACCGGTGCTGGGCGAG
>Ext_PS_c13922
TGTTGATCTATATACAGAGAGATTGACGATGAGACTATGACCCTTTTCTTCCTCACATCTTTTATTCTTGGAATCATCCA
ATGCGTAAACAAGACGATCCTAGTGGCTAATGATCTCATAAAAGGTCAAGAACATCCTACATTCCTACTGCAATATCAGG
CAGGCATTGCAATTTGCAACCCAGAAACCAGCGTTAAATCACTACTAGGTACTGTAGTAGTATGATCTGTACTGTACTCA
GCGGAATGTGTTGAGAACTTGAGATGCCCAGTCGCCCTCGCCTAGCACCTGAGGGGGTACCCCATCACCGCACCGGCGGG
AGCCGCGGGCTTCCCGAGCCCCGCGGCGGCGGCAGAACACGAAGCGCCACTCCCGCTCGGCCCCGCGGCGTCCACGGCCT
TCCCTGACACCGGCACCGCCGCCGCCTTCCCCGCGGCCACCCCCGGCGCGCCGTCGAGCCTCTTGACGGTGATGTTGACG
ATGCCGTTCCGGCGCCCGCAGCACCCGTAGTCGAACAGGCGGTAGCTGAGGCAATGCAGGTGCCCGGGGGGGCCGACGGT
GAAGTCCTCGA
>Ext_PS_c13655
CTCCTGTCATATGTAGTTATAAAATATGCACCATAAATCGCAATGAAGAATTCTGAATTTCAAACACCATTCCGAATAGA
ACTGGGTAATGTGTCACTTTAATCAACTAAACAAGTCGATTGCTCTTCAAATGAAACTAGGAAGCAGCAGCTGAAAGCAT
CAAAAGGATGCACTGATCTAGAAATCATCGTCATCTTCCTCAGCCATGTGCTTTGCAAGTTCTTCCTCCTGCTGGAGCCT
CTCACGTCTCTTCTCGGCACTCTCCTTTTCCTTGTGAGAGTTGGGAGGGAATCTTAGGGCCTTGACAGCCTCGTTGTGCA
TGTTCAGGCAAAATGCAATCCTAGAGTTGAAAGCTATCTGTGGCTCATTAGTTGAGTAGACATCACCAGTCTCCTTCGAC
ACCATCCAGCCATTGGCATGATCAATTGTGGCGTCGATTGCCCCATCCCTGATGGCCTTAGCTACAATGCTTTCCGCATC
TGCAACTGGGTTCTCTGAGTCCAACCTCAGCTTCTTGGCAATATCAGCAAGGGAAATCCTCGAGTATGAGATGCTAATGT
TACGTAATCCAGTCCGGATAACGTTGTGGCGCAGTCGCACTATCAAATTGCAGGTCCTATCTGCACTGAAAGTGCTTGAA
AATTTATCTGCAACAGATCTGAAGAGCTCCAGGTCCCCAACTCGAACAGCATTTGTAAGCTCAAAATAGGGAGTCAAAGC
TGCTTTCATTCCTTTCTGCATGAAAACAGTTCTCTCTGGAATCTCTCCTAAGAGTAATCTTACAATAATGGCCCATTTGT
TGCACTGGATCCTAAATCCACGAGCTGCAGTGGGTGCCTTTCTAGCAGCTTGCAAGAGGCTTTCTTTAGCATCAGTGTAC
TCCAACTGAATTGTCCTTATTTTGCCCAAGTAAAAAAGGTAGCGGCAGAACTGTTGATTGGAATGTGCTTCAAAACGTGG
TGCCTTTGACCGAAGCTTTTCCGCCTGGTCGTACAAGTTGTAGTGCAGGTAATTGCGAAGAAGCAGGTTAAGGAGAGTTT
CCTGACCAAGCTCATCATGGTGTAAAGTTGCCATTCTGTGCAATGCAAGAAGAGTCCCACGAATCTCGGCAAGGGAGTTG
GTAAGCTCATGGACATATGAGTAATAGGAGTACAGCCTAGAAGCTAAAACATCAACTGTTCTCCTGTTGAGACTCTTCAG
ACGAGCAATGCTTGCGGAGGCACAAGTTTTAGCCTCATCATATTTCTTATTATCAAAGAGGAATATAAGCACAAGCAGGT
AGCAGTAAATTTCAATCTCTGGAAGACCATGCTTGATTGAAATTTGAGTTGTTGGAGCTGCCGCATCAACATCCATTTCA
TTCCCATCTTCCTTGGGCACGAGGGCGGAGAGACGGGCGAAGGCGTCCGAGGAAGGAGGCAGCGCGAAGGAGAGGAAAGC
TGCGACGTCGCGGGCGGCGAGGCGGCGACGAACGGCAATGGTCAGGCGGAAGGCGCGTGAGATCCGGCGCACCTCCTTGC
TCAGCGACCCGGCCTCGATCACCGACGCGATCTCCTTCAGATGTTGGAGAGTAGACTGCGCGGGCGCCGGAG
>Ext_PS_c13157
CCCCAATTCCCAAAATTGCATACTCATTAATCATATAGGGGAAATTAGATGAATTTCAGAGAATTAGGCCGAGGAGATCT
CGAAGAACAACAACATGGAGTTACCAAAAGCAACACAGAAGTTGAAGGTTTGCAGCCAAGAAAACTAGCAGCTAGCGCTG
GAGTAATACTAGACTAGAAAACTCAACAATCCCTGCATGCTCGACGGTTCTAGCCGTCGCAGCACACGCAGAGCCATACG
AGGAAATAGATCAAGATAAATCCGGCCCCGAACCCTATCGCCGCCGCCGCGAACTGCTTCTGCGCGAGAGACAGCGGCCG
TCGGTGCAGGGGGGTGTCAGAGGTCTGGGTCCCCGGAGCCGGTGCCGGCGTCGGGGCGCCGCTGGTGATGAGGGAGCGCC
GGCGCCCGACGTCGTCGACGACGCGCACGGCCATCCGCTGGCCCGCCTCGCAGCGCGCCAGCGCGNNNNNNNNNNNNNNN
NNNNNNNNNNNNNNNNNNNNNNNNNNNNNNNNNNNNNNNNNNNNNNNNNNNNNNNNNNNNNNNNNNNNNNNNNNNNNNNN
NNNNNNNNNNNNNNNNNNNNNNNNNNNNNNGAAGAGCCCGGGGCGACCGAGCGTGAACCTGGTGCCGTCGGCGTCCGCGA
ACCGGCTCACCGGTCTCGCCGCGCTGCACCGCTCGTAGTCGCCCGGGCGCACCAGGAGCACCGAGTCGCCGTTGTCGCTG
TACTTGAAATCAAGGACGTCGCCGACGAGGAACCGGTGCCTGGCGGCCCAGTCATTGAGCGCGCCGGCAGCGCCCCCCGG
CGGCACCGCCCACCCCACCTCGTCGCCGACNNNNNNNNNNTGGAACGCGGATCAAGCGCGCTCACCGATCACGCACGGGG
CCAGGAACGATAGCTACCGCGTCGTGAGACGGACGAGCTTAATTGCACATACCCAGGACGTCGCCGACCAGGAACACGTG
CCCGGCAGCCCACTCGTTGAGCGCGCCGGCGGCGCCGCCCGGCGGCACCTCCCACCCCATCTGGTTGCCGACGACGTACA
CCGCCGGTGGTCGCGGCGACGGCGACGCCGAGGCCGCAGAGAGGAGGACGGCGTTGGTGGCTGCGAAGAGGACGGCGAAG
CGGAGACCGGCCGCCANNNNNNNNNNNNNNNNNNNNNNNNNNNNNNNNNNNNNNNNNNNNNNNNNNNNNNNNNNNNNNNN
NNNNNNNNNNNNNNNNNNNNNNNNNNNNNNNNNNNNNNNNNNNNNNNNNCATGAGCGTGCGGATAGAACCCGACGATGAT
CTCGCCGTCGCGCGCAGGCCACCGAGCTCTCGAACTAGTGCTGGTTTGCCATTGGGGTTTTGCTGCAGTTCTCCTGCGCG
AGCCGCCCTGGCCTATGTGCAGACTGCGACCC
>Ext_PS_c11544
CGATGGCAATGCTGAGCTTCGGCGGCACAGTTCTGGGCGTCCGGCCGTCACCGGTCGTGGCGGCATTCAGCTCTCGCGGC
CCCAACACCGTGGTGCCGGAGATCCTCAAGCCAGACATGATTGGCCCGGGGGTAAACATCCTGGCAGCTTGGTCTGGCTT
GGCTGGACCGATCGGGCTCGCCAAGGACGGCCGCCGGACGAACTTCAACATCATCTCCAAACTGAGTTGGAAATGTGTGA
CACTGAATCCGTCAAGCCATGTAGCCTTATCAAGTTGCAGAAAAAACATTCCCTATGGTCATCCGATATGAAATCAATTA
TGAGGGAGAGACCAACTTATCAATACAAGCCTCCAGTTAGTGGTACATATGCCGATGCCAATGTTATGTCTAGATAGTCT
AGGAGTAAATATTGCAATGTACACATTAACTACAAAAGAGTACTTTTGGTGTGGTTTCGACCCATCTAGTCCAGCAATTA
TCAGTGATAAATAGTTGTAGACAAATAACGGTTTATACATGTTTAGATGAATCCTTCATTAAGC
>Ext_PS_c10535
GCGGGGTCTTTTTATTCATTCTTAAGTGGTTCGTCGGCATATGTACTGACGTAAAATGTGTCCTGCATAATTCGACTTCA
ATGGAGTAGTCCCACAACCTCATAGTCATTAGCTATATTTCCCCGGGAATTAGATTGCATATACAACCAACAGAAAGAAC
CAACAAGTGGACCCCCCAGCTTTGTACCCCATCTATGCAAAGCTATGGTATCTCTAAAAATAAACACGCAGGGGTAACCC
ACTGGAAGTGCCAGCACTCCCGGGTCCCGGCTGCTCTCTGGATTCTGATCAGTATACACATCCCAGATCTGAAGCTTAAC
TGACAAGGACGTGCCAGGCGCCCAGGCTCTTGCGCTGCCCAGAGAGCTACACTCACTGTCTCGCAGCATTGCTCGTCCGT
GGATACCCGTACTGAGACGATGATGATTCACAAAAGAATACCCATATCAAACGTTGGGTCGGTGCTATAACTTGGAGCGT
GATCTCAATGGACATCCACCTTCGAAAGCATGGCCGAGTACTTCCTCGATGTGCTTCACAAGCAGAATCTCCATGCCAGA
GAGAATGGGCGATGGAACCTCAGCCAAGTCCTTCAAGTTCCTTTCAGGTAAAATAACTCTCTTGATGCCATATCGATGTG
CCGCAAGAACCTTATCTTTAACACCACCAACTGGCAACACAAGGCCCCTTAGAGTCATCTCTCCAGTCATAGCAGTATCT
GCTCTGACTTTTCTGTTACTAAAAAGTGATACTAGTGATGTTACTAATGTCACTCCTGCAGACGGGCCATCCTTCGGCAC
AGCACCAGCAGGAAAATGTATGTGAATATCACGGCTCTCCAATAAGTTGATATCAGAAGTAGGTGACAAGTTCAGGTCGG
CGGCTCTTGCTCTCACCCATGTCAAAGCTAGCTGCGCCGACTCCTTAATAACATCACCAAGCTGTCCAGTCAAGTGCAGG
TCACCCTTACCCACCATGGCTGTAGCCTCCACAAATTGAACTTCCCCACCAAATGAAGTCCAAACAAGCCCAACTGAAAC
TCCTGGGCTCGCCACACGATCTGCAGCTTCTCTGTCATCAAATCTAGGAGGCCCAAGCACTTTTTCTAGCATGGCTTCAT
CAACAATCATAGGAGATGGATTTTCATAGGTATTTGATATATCATGGCCCATAGGAATAACTTCCATTTCAACTTCACCA
CCATCAGCAAGCCTCGAATCCAGCAGAGTTGTAGTAATTGGTTGTATTTCCTTTCCAAGTCTAAGGGTGTTAACTTGCTC
TGCAACCTTGACAGCAGCTGCTCGGGCCAATGCAGCTAGGTTGCGCTCAAGATTACGCACACCAGCTTCTCTCGTGTATC
TCTCGATGATTAGGTTGACCATAGCCTCAGGAATTTGAAGATATGTTGAACTCAAGCCATGCTGCTCTAACACCCTTGGT
ATCAGATGTTTAATGGCTATTTTTAGCTTCTCTTCAGGTGTGTAGCCTGGTAGCTCAATGACCTCCATCCTATCTAACAA
AGGAGGGGGGATAGGTTGCATCCTGTTGGCAGTTGCAACAAATATGACCTTTGACAGGTCGAATGGAACATTCAAATAGT
GATCATTGAATGTTTTGTTCTGCTCAGGATCAAGAACTTCTAGTAGAGCTGATGCTGGATCCCCACGTACATCAGAACCA
GTCTTGTCAATTTCGTCAAGAAGCATCACAGGGTTGCTGACAGATACTCTCTTTAGTCCATCAATAAGTCTCCCTGGCAT
GCTCCCAATGTACGTCCTTCGGTGACCCCTGATATCAGCTTCATCCTTTACACCACCAAGAGAGATTCTTATGAACTTTC
TGTTCAGGGCCTTTGCTATGGAGGAAGCTAAAGACGTCTTCCCAACACCAGGTGGTCCCACAAAACACAGAACTGGACCT
CTGGCATCAGGTTTAAGCTTACGAACAGCCAGATACTCAATAATCCTCTGCTTAACTTTTGTTAGTCCATAATGATCCCG
GTCAAGACTCTCTTTTGCAGCTCCAAGGTCAAGCTCCCTTTCTTCACTGACCTTTTGCCAAGGAAGGTCAGCAAGAAGTT
CTAAGTAAGCTCGAGAACTACTGTAGCCAGGTTGCTGAGGTTGCATCTTTCGTAGGCGCCTCAACTCTCTTTGAGCATGC
TTCCAAATATTGGGAGGCATTCCTGCGTTCTGCATCTTCCTTTCCAATGCAACCACATCATCTTCATCATCATCGTTATC
ACCAAGTTCCTCTTTGATAGCCCTCATCTGCTGGCGAAGTAGAAATTCTTTTTGCGACTTCGACAACTGACCCTCAACCT
TTTGCGTAATTTTCTCAGCTACAAGGATGGACTGCAGGTGTCTGTCTACAAGTTCAGTTGCCTTTGAAAGTCTAACTTTC
AAGTCAACCGAATCCAGCATGGAAAGCTGCTCCTCAAAGCCAATTTCAAAGCTAGCAACAAAAATATCAGCTAGCCTATA
AACAGGAACAGTGTCAAGAAGCACCTTTGTCCTACCAACCGTCTTCTGCTTCTGTTCTAGAACAGAAATTAGTTCCATGG
CAGTAGCTTTAAACTGCCTAGAAAGAGCAATAAGATCTGGATCTTGCTCCGCCTGCTCCAATTCAGTTTTTGTCAAGTCA
AGGCGTGAAACACGGGCAACATGGTATGATCCTCTTGCACTTAGTTCCTGAACACTGAACCTACATAGACCTTCAAGAAC
AACAATGTATGTGACCCTTCCACTTGGCTTCTCTACCCCTCTGGAAAGGTGTAAAGCTCTAGCAGCAACTCCCTTGCTGT
GCCAGTGAATTGGCGCCTTCCCATTCTTCGTGTCCTGCTTTGATGACTCTTCTGCAGAACCACCAGCCTTACTGCCTCCC
TCGCCTGAATCACTGCCCACACCAGCAGACAGCAATGATCCAACAGCTCCAGCTTCTGAGTCCCGCACAGGAAGTACCCC
GATCAGGCCCTTCTCCTCCTTCTGCCAGAGTTCTTGCTCCACCAGCTTCACACTGCTGGGGTTGGTGCAGCGGATCCGCA
CGATGGCGCCCGGCAGGAGCACCTTGTTGCGGAACGGCAGTATGGCGAGCCGTCCCGGCAGCTCCACCGGGGAGTCCGCC
ATGGCAGGCACGCGAATCGCGTCG
>Ext_PS_c10331
CTCTGGTGAAATAGTGACCAAGGGTGTGGAATTAGATGATGATTCAAGGGTATCTGAGGTGGATGAAGATCTTGATTGTA
AAATCTCAGAGGCTTGGGAGGGTGGGCCACTTCATTCTATTGATGGGACGATCGTTGGCATGAACCTTTCTTTTACCATG
AGAAGAGCTGTTTTCCTACCATGGGGCACAATTATTAAGCGTCTGGATCATTACTGGAAATCAAAAAANNNNNNNNNNNN
NNNNNNNNNNNNNNNNNNNNNNNNNNNNNNNNNNNNNNNNNNNNNNNNNNNNNNNNNNNNNNNNNNNNNNNNNNNNNNNN
NNNNNNNNNNNTTGTGAGAAATATAGCAGCCATCCTGAAGTAGATGGAGCTTTTGCCAACCAGGAACTGTTAGAACTAAA
CTCCTTGGGTTACCCTAAGTTACCACCCTCCATGTTAGGAGCTGGCATGATTTTGGTTAATACTTTTGAAGAAACTTTTG
GCGACATACATGGTGAAGGTATTTGGACAAAATTCAGTGAAAGAGCTTCTTCTAACATACAGCGCAATGTTGTCGCACTG
GCTTCATTTGATGGAGAAAAAAGGTTTTTTGCATGCACAGGTTTTTTAATTGAGTGGAATGGATCTAAGATAATTTTGAC
GTCAGCGAGCTTGGTTAGAAATTCTGGTGATGAGAACAAGATTGTTGAAAACTTGAGGATTGAAGTCTTTCTTGACAATC
AGTGCGTAGAAGGGACATTGCAGCATTATAGTCTACATTACAATGTTGCTCTAGTCAATGTCCAGGATTACCCTGATCTT
TGTGCATCAAATACTCTGCTTTTTCGGAAACGTTCTTCTAAAGTTGCAGCTATAGGGCGTTGCTTCAATTCAAAAGCGTT
AATGGCTACAAGTGGGGATCTGGTTTCTTGGACAGGCACACTTGACTGCGATTTTCTAGTACGTTCCACATGTAAAATTA
CTAAGGTTGGGATTGGGGGCCCTCTTGTTAATTTTGATGGAGATGTCATTGGCATGAACTTTTATGACAAGAGAATAGGA
ACACCTTTCTTGTTATGGCCGGACATTTGCAAAATTCTAGCATCGTTTGAAACAAAAAGTAAATTTGGTGAAGTTGGCAA
TGATAATGATCCCTCTGGTTTGCCTTTTTGGAAAATGAATAAAGATAGGAATACTAGGTTAAACAGGTGGCCTGTGCCCA
TGCCTCGCTGGTGCCGTCTTGAGGACAGGGATGAGGATAAATCAGATGAGTTGGGCTTTGAAACCAAATCTGGCCGTACG
CGAAGATATGGTTATACTAGGGGAAAGAAAGTCATCCTCTATTAGATGCGAAACTAGAGCTCTTTTAGATGCAGTCACAC
CCTTGATTGGGTCTCACAATCTCCATATTATTGCTTGGGATGGCAGATGTAACCCGTGGCTTGCTGAAGTTTGTGATACA
CGCTTTGTTTATTATTTGGTGCTATATTTGGCATGCAGTGGTAGTTCGTGAAGTGATACACGCTTTGTTTATTATTTGGT
GCTATATTTGGCGTGCAGTGGTAGTTCGTGAAGACCGGTTGATTAGCTTCCTGGTGTCTGGAATACTGTTTTGGTCTTTT
GGGCACAAATCAATGTTTTATATGGCGAATCTGAC
>Ext_PS_c9776
AAAAATTTCAGACTCAAAAAAGAAGCGGAAGGTCGATGATGGTTCTGAAGGTTCCTCAGAAAAATCATGCATGGACATGG
AACAAGTTGTAGAAATGTTCAATGATAAGGAAGGTGACATGTTGAAGCGGTTTATCGATATATTCTTGCTGGAGTGGAAT
TCAGCAGGTGTCCGCCATGAAGCTAAATGTGTTTTATTTGGAGTGTGGTACCATGCAAAACACCTACTTAGGGAGTCTAT
GCTAACAATTCTGCTGCGGAAGGTAGCATATCTTCCCTTGTATGGACAAAATATTGTTGAGTACACTGATCTTATGACCA
GTTTACTCGGGAAAGTGAATGACTCCAGTGCCAAGCAGAATGACTCTGAACTCGTGAATAAGTGTTTGACACCTGAGGTG
ATAAGCTGCATTTTTGACACGCTCCACTCTCAGAATGAGCTATTGGCAAATCATCCAAATTCCCGTATTTATAACACGCT
GAGTTGCTTAGTGGAGTTTGATGGCTATTACTTAGAGAGTGAGCCTTGTGTTACCTGCAGCTGCCCAGATGTTCCGTATT
CAAGGATGAAGCTTGAAACCCTAAAGTCTGAGACCAAATTTACTGACAACAGAATAATTATAAAATGTACTGGAAGCTTT
ACTATACAGTCAGTTACAATGAATGTTTATGATGCTCGCAAGTCTAAATCGGTGAAAGTACTCAATTTGTATTACAATAA
CAGGCCCGTGACTGACTTGTCAGAACTGAAGAATAATTGGACTCTCTGGAAGCGTGCTAAGAGCTGCCATCTTACATTTA
ATCAGACCGAATTGAAGGTTGAATTCCCCATCCCAATTACAGCGTGCAATTTTATGATTGAGCTTGATTCATTTTATGAA
AATCTTCAAGCTTCTTCTCTTGAGTCATTGCAATGCCCACGGTGTAGCAGGTCTGTCACCGATAAGCATGGCATATGTAG
TAACTGCCATGAAAATGCATACCAGTGCCGACAATGTAGAAACATTAACTATGAAAATCTTGACTCTTTCCTCTGCAATG
AGTGTGGATACAGCAAATATGGTCGTTTTGAATTCCACTTCATGGCAAGACCCAGTTTTTCATTTGACAACATGGAAAAT
GATGATGACATGAGAAAAGGATTGGCAGCAATTGAGTCAGAGTCAGAAAATGCTCATAGGCGGTACCAGCAACTGCTGGG
ATTTAAAAAGCCTCTTATTAAACTTGTGTCGAGCATAGGTGAACAGGAGATAGACTCGCAGCAGAAGGATGCTGTCCAGC
AGATGATGGTGTCCTTGCCTGGGCCAACATGCAAGGTAAACCGCAAGATTGCACTTCTTGGTGTTCTGTATGGTGAAAAA
TGCAAAGCAGCTTTTGATTCTGTGAGCAAAAGTGTTCAGACATTACAAGGGCTGCGTCGTGTTTTGAAGACATATCTTCA
TCAGAAAAGTCCTAGTGATACCAATGCATTACCAGCTCTTTCAATACCAAGGTCTCCAAGTAGTTGCTATGGGTGTAGTA
CCACATTTGTTACACAATGCTTGGAGTTGCTACAAGTGCTGTCCAAACATGCAAACTGCAGGAAGCAACTTGTAAGTTCT
GGTATTTTATCGGAGTTATTTGAAAACAACATTCATCAGGGCCCTAGGACAGCACGCACTCTTGCTAGGGCTGTGCTATC
TTCTTTCTCTGAAAGTGATGCATGTGCAGTTCAGGAATTGAACGCCTTGATTCAAAAGAAGGTGATGTATTGTCTTGAGC
ACCATCGTTCCATGGACATTGCACAATCAACACAAGAAGAGTTACTGCTGCTATCAGAGACCTGTGCTCTTGTAGATGAG
TTTTGGGAGGCAAGACTACGTGTCGCCTTTCAACTGTTGTTCTCTTCTATTAAGGTTGGAGCAAAACATCCTGCTATTTC
AGAACATATTATTCTTCCTTGTTTGAGAATAATTTCTCAAGCTTGCACGCCTCCAAAATCAGACGGGGATAAGGAATCAG
GCTTGGGAATGTCTAGCTTGTCACTGCAATCTAAGAATGATGATACAACTAGTAACACAACCACTAATAACGCCAGTGCT
AAGATTCGACCAGATATATCTGGAAAAGTTCATGATGGAAGTCAAAGAGGCCAGGCCATTCCACTTCTGAGCTACTCTGA
ATGGGAGAGTGGTGCATCATATTTGGATTTTGTCCGGAGGCAGTACAAAGTATCACTGGCAGTGAAAGGATCTATTCAGA
AGACACGTCATGATTCTCACAAGTCCGACTATCTGATTCTCAAATATGGACTCAGATGGAAGCATCGTGCGTGTTGGAAA
TCAAGTACGAGTGACTTCTCAAAATTTTCCCTGGGTACCTGGGTATCAGACTTGATTTTAAGTTCGTGTTCCCAGTCAAT
AAGATCTGAGATATGCACTCTAATGAGCTTGCTATGCCCCTCAAACTCGCCCAGACAGTTTCAGTTATTGAACTTGCTCA
TGTCTTTACTTCCTAAAACACTCTCAGCTGGTGAAAGTGCAGCAGAGTACTTTGAGTTACTTGGGATCATGATTGATTCA
GAGGCTTCACGTCTTTTCCTAACTGTTCGTGGTTGTTTGACATCATTATGTTCTTTGATAACAAAAGAAGTGTCCAATGT
TGAATCACAGGAGAGAAGCCTAAGCATTGATATATCACAAGGGTTCATTCTTCATAAGCTTATTGAGCTCCTGAACAAGT
TTCTTGAGATTCGCAATATCAGAGCAAGGTTCATGAGTGATAGGTTACTATCCGACGCCTTGGAAGCTTTTCTGGTGATC
CGTGGGCTTGTTGTGCAAAAGACAAAGTTAATTAATGACTGTAACCGTCTTTTGAAAGACCTTCTTGATAGCTTGCTCCT
TGAGAGTATTGAAAACAAACGTCAATTTATTCGTGCTTGCATCTCTGGATTGCAGAAGCATGTGAAGGAAAAAAAGAGAC
GGACATCTTTGTTTATATTGGAGCAACTCTGCAATCTGATTTGTCCAGTAAAACCAGAGCCTGTTTATCTTCTGATACTG
AACAAGGCACATACACAAGAAGAGTTCATCAGGGGTTCTATGACAAAGAATCCATACTCCAGTGTGGATGTTGGCCCTCT
AATGAGAGATGTGAAAAATAAAATATGTAACCAGCTTGATCTCATTGGACTTTTGGAGGATGATTATGGTATGGAATTAT
TAGTTGGTGGAAACATAATCTCACTTGATCTGAGCATTTCCCAAGTCTATGAGCAAGTATGGAGGAAGCGTCATGGTCAA
ACTCAACATTCATTGTTGAGTGCCAACTCACTAACTGCTGCATCATCCATTAGAGATTGCCCACCGATGACAGTCACCTA
CAGACTGCAGGGTTTAGATGGTGAAGCTACTGAGCCTATGATTAAAGAACTGGAAGACGAAAGAGAGGAATCACAGGATC
CAGAAGTTGAGTTTGCTATTGCAGGTGCTGTTAGGGAATGTGGAGGCCTTGAGATTATTTTGAGCATGATTCAGAGCCTG
CGTGATGATGAGTTCAGATCTAATCAAGAAGAGTTGGCTTCTGTTCTTAACCTTCTGAAGTTTTGTTGCAAAATTCGTGA
AAATAGATGTGCCTTGTTACGTCTGGGTGCTTTGGGTTTGCTGCTTGAGACAGCTAGACGTGCATTTTCTGCAGATGCAA
TGGAACCAGCTGAAGGTATTCTACTAATTGTAGAAAGTCTTACTATGGAAGCTAATGAGAGTGACATAAGCATCGCCCAA
AGTGTTTTTACGACTAATGCGGAGGCTGGAGCCGGTGAGGAGGCAAGGAAAATTGTTCTCATGTTTTTGGAGAGATTGTG
TCATCCTTCAGGTGCCAAAAAATCCAACAAGCAACAAAGGAATGAGGAGATGGTGGCAAGGATCCTGCCTTACTTGACCT
ATGGGGAACCTGCAGCTATGGAAGCTCTTATTCAACATTTTGAGCCCTACCTTAAGGATTGGACTCAATTTGATCAGTTG
CAGAAGCAACATGAGGAGAATCCAAAAGATGATAGTATAAGCCGAAACGCGTCGACACAGCGATCTGCTGTTGACAATTT
CGTTCGTGTCTCAGAGTCACTTAAGACTAGTTCGTGTGGTGAGAGACTAAAAGAGATTATTCTGGAGAAGGGCATTACGA
AAGCAGCTGTGGAGCATGTGAAGCAAAGCTTTGCTTGTCTAGGACAGATTGGCTTTAGAACAAGTGCAGAATGGACATCT
GGCTTGAAGCTACCATCTATTCCACCCATTCTGTCAATGTTGAAGGGGTTGGCCAAGGGCCATCTGCCTACACAGAAGTG
CATTGATGAAGAAGGAATATTACAACTGCTTCATGCTTTGGAAGGGGTGCCTGGTGAAAATGAAATTGGTGCAAGAGCAG
AAAATCTTTTGGATACACTGGCCAACAAAGAAAATAATGGAGACGGTTTCCTAGGAGAGAAAATTCAAGAGCTGCGACAT
GCTACAAGGGATGAGATGCGTCGCCGTGCTCTTCAGAAAAGAGAGATGCTACTTCAGGGAATGGGAATGCGACAAGAATT
TTCTTCTGATGGAGGTAGACGCATTGTTGTGTCTCAGCCCACAATTGAAGGTTTGGATGATGTGGAAGAAGAGGAGGATG
GTTTAGCATGTATGGTTTGTAGAGAAGGGTATACCTTAAGGCCAACAGACATGTTGGGAGTCTATGCATTCAGTAAACGA
GTGAACTTAGGTGCAACAAGTGCTGGTAGTGGCCGTGGGGACTGTGTTTACACAACTGTTAGCCACTTCAACATTATACA
CTACCAATGCCATCAGGAAGCTAAACGAGCTGATGCTGCACTGAAGACTCCTAAAAGAGAATGGGATGGTGCTACCTTGC
GAAACAATGAGACTTTGTGCAATTGTATCTTTCCATTGAGGGGGCCATCTGTTCCTCTTGGGCAGTACACTAGGTGTGTT
GATCAATACTGGGACCAATTGAATTCTCTTGGACGAGCAGATGGGAGTCGTCTCCGATTATTGACATATGACATTGTGCT
GATGCTGGCGAGGTTTGCAACAGGCGCTTCTTTCAGTACAGATTGCAAAGGTGGGGGCAGGGAAAGCAACTCAAGATTTC
TTCCATTCATGGTCCAGATGGCTTCGCATCTTGCAGATGGAAGTGCCAACCAGCAGCGGCATGCTATGGCCAAGGCTGTC
ACCACGTACCTGTCCAGCTCTCCATCAACACCGGAATCTCCTAGTAGGCTTTCAGCATCCATCTCTGGGCCCTGTGGTAG
TTCGGGTTCCTCCGAGGAGACTGTACAATTCATGATGGTTTATTCCCTACTGTCAGAGTCCTATGAGAGCTGGCTCCAGC
ACCGACCAGCATTCCTGCAGAGAGGCATATACCATGCATACATGCAACATAAGCATGGGCGATCGACCCTCAGGATGTCT
TCTAACTCGTCCTCGGCAGTTCAGTCAGATGAAGGTTCATCCTCTGATATGAGTGAGAACAAGCTATTTACCATCGTGCA
GCCAATGCTGGTGTACACTGGCTTAATTGATCAGCTGCAACAGTTCTTGAAGAAGGGCAAATCATTCGGCATGGGCAAGT
CAGGTGAGAAAGAAGAGTCTGGTGGTAGCCTTGAGAAATGGGAGATCCGAATGAATGAGAAGCTGAGCAATATGAAGGAG
ATGGTGGGGCTATCCAAGGACCTGCTCTCCTGGCTGGAAGACATGACCTCGTCTGATGATCTGCAGGAGGCCTTTGATGT
CATGGGAGCTTTGATGGATGTATTCTCGAGTGGTCATGCGACATGCGAGGATTTTGTCTGGGCGGCCATACATGCCGGCA
GGAGCTGAGCATTAAGAACGGAATGGTTCCACAGTGTGTTGTGATATGTGTGCCTAGCTGTTTTATATGAGTAAGCAGCT
ACAAACATTATGGCCTTGGTAGATCAACTGGTTGACAACTGTACTTGGCCATTCTCGTCATGTTAGCTCCATGCAGCCCC
GATGTTTCCGGTTTTCCAGAGGCAGCAACTTGGCATCATTTGCCGTATTTATAATCTGACACTGGC
>Ext_PS_c9369
GGCCGGCGAGGTGCACGGCGGCGAGGCGAGGCGCGCGACCGGCGAGGGCGGACGAGGCAAGACGCACGGTCGGCGAGGGC
AGGTGGCGAGGCGCGAGGCTAGCCGCGTGCTTTCGGACCGCGAGGTCAGCCAGGTTCATGCCTCCTCGAGATGTGGCTGG
GGCAACAACAGATGCAGATGAGATACAGGCTTAAGAAGCAATACTTCGATGGCATACCAGCAAACCAAGTTAGAACAACT
TCACCGCTGACCACTATGACTGACATGCAGTGGAGAGAACTCGTGGACATGTGGTCTACCCCAAAGCACAAGGTGTGCAA
CAAGTAGAAGGTTAAGCCTTTGGACAAGGGTAAGACTCCGGAGGTGGCTAAGGTGTTCTATGGTGGCGAAACTTAGACTT
GATTTGTCTTAGTGCATTTTTTATAAGACTTGTCTCAGAAACTTGTACTGTGTATTTTGCTAGCTGTTTGAAGCATGTGA
TGATATGTTGGATCAGAATTAATCTATATACGGGCT
>Ext_PS_c8165
CCCACTGATTTCTTTCTGCTGCTTGAGCTGAGTTGTTCGAGTGGTCCGCCGGGTAACCAACCTGCCAGTGCGCAAGCTTG
CTTCTTGCCTTTTTTTCATGACTATTTTCTTTCCCTTTCTCTCTATTTTTTCCCAGCTATACTATCCTAATTCCTGAAGA
TTTCTTGGAAGAATTCTCTGCTTCATTTCTCGGACGGGGATCTTTATTTCTCTGCTTTGTTTACCGAATCCTGACCATTC
CCGTTATTTTCTATTTTTATTTATTGTGCTTTACCCCCCTTCTTCCTCCCATTTTCGTTTTCCATTTCCCCCTCGTTTCT
TCCCCACCATTCCAAGCTGCCGCCACCCTACGCCGTAAAATCTGCGCTGCTCTGTTCGTCGTCGAAAATTTCTGCTTTAA
GCAGCGGGGTTTATAGCTTCTTGCAGCTCCTAGCTCACTCCGCCGCTCCTAAGATTTTGCTCCTTGCAGCAGAGAAGTTC
GCAGGCTTTGGAGCAAGAAATCGTTGCAGCGAGCTGTTGATTTTGTTGCTCTGCTCCCGCTCACTTGGGCAGTGTGGAAT
GATGGAGGTGAGGCCGTCTTCGGAGCAAGGGGTGATCCCGGGAAGGGAGCCGTTCGGTTTGCCGAAAAGCCCGCCGACGC
CACCGTCCTCCGGGGGGCCGCCGCAGAGCCTGCGCATGGCGTTCACGACGGACGGCACCCCTGTGTTCGCCCCAGTGAGC
TCCGCGCCGCCGGCGACGGCGACGTACCAGACCTTGGGCGGCGCAGCTGCTCCGAGCTTGGCTGGCGTAGGAGGCAATGG
CGGAGCGCCAGTGCATCCGCCGGGTGGCNNNNNNNNNNNNNNNNNNNNNNNNNNNNNNNNNNNNNNNNNNNNNNNNNNNN
NNNNNNNNNNNNNNNNNNNNNNNNNNNNNNNNNNNNNNNNNNNNNNNNNNNNNNNNNNNNNNNNNNNNNNNNNNNNNNNN
TGAGCCGGTGGTCAAGAAGAAGCGTGGTCGGCCAAGGAAGTACGGCCCCGACGGCTCCATGTCGCTGGCATTGGTTCCCA
CTTCCATGGCGGCGGCGCCGGGGTCGGCGGCTCCCGGCGCCTCCGGGCCTTTCTCGCCTGAAGGGGCCAAGACGCCGAGC
AGTGCGCCGTCAGCGTCGCCGGACGGCGCGAAGAAGCGGGGCCGGCCGAAGGGCTCCACCAACAAGAAGCACGTGCCTGC
TCTTGGCTCAGCAGGGGCTGGATTCACACCTCATGTTCTTTTCGTAAAAACCGGTGAGGACGTATCAGCAAAGATCATGT
CGTTCTCTCAGCACGGGACGCGCGCAGTCTGCATCCTTTCAGCAAACGGCGCCATATCAAATGTGACACTTCGGCAGTCT
GCTACCTCCGGTGGAACAGTGACATACGAGGGCCGGTTCGAGATACTGTCCCTGTCCGGGTCGTTCCTTCTGTCAGAGAA
CGACGGCCATCGCAGTCGGACTGGTGGGCTCAGCATTTCGCTAGCAGGGCCTGATGGCCGTGTCCTGGGCGGCAGTGTCG
CCGGACTACTGACAGCTGCTTCACCAGTGCAGATCATAGCGGGGAGCTTCAACACCGATGCAAAGAAGGAGCCGCCGAAG
CAGCAGCTTGCTCTATCACCGTCAGACCCATCGCCGGCGCCACTGAAGGTCGCGCCGGCGGCGCCGAGCAGCCCGCCGTC
CAGAGGCACGATGAGCTTGAGCGAGTCATCCGGCGGCCCTCCGAGCCCGCCGCACGGCGGGGCCAGCGGCGGCGGCAGCC
ACGGGCACCAGCAGCAGCATCAGCAGCAGTCGGGGGGCTTCTCCGGCCTGTCCTGGAAATGACCCCACCACCCACGCGGC
GGCGTCAGTGACCAGGAGATCCGTCTGACTGGTCGTATGTACTAGCGTGATGCACTGATGTGCGGTGGACTGAAAGCTCA
CTCAGCAGGGAGAAGACGAAGAACTTGTAGCCTTTGTAGGTGGTGTCATGAGACAGACTCTGTAGCTCTTGCTGTTAGGT
GTTGTTGATCGTAGGGTCGTCGTTGCTTATTGTCGTCCGGGTGCTGAACCTGAATCTGTGGAAGTCCATTGTTTCTATGT
TGCGTTTTGACTTGGCGCAAGTAATTTCTCCACCTTGGTGGTGAAGAAGAAGAAAAGAATGGAGTACTCCATATTGTCTG
TTTTTCC
>Ext_PS_c7587
GCGCGTCGTGGCCATCGGCGAGGAGGAGGGGGAGGACGCGGCAGCGGCGGCCATGGAGGCGGCCAGGGCGCAGGAGAAGT
CCGACGAGGAGCTCGCGAGGATGCTTCAGGCAGAAGAAGAGGCACTTCTCGTACAACAGTACAGTGTACAAAGTGACGGT
GGAGAGGTGTTTAGACAGAGAGTTGAGCCTTACATGAACCAGATTCTAATGTATGAAGATCCAGTGCGACAAGAGGCAGC
ACGGAAGACGGTTCCAATACATGAGCTTGAGGAGAAGGCATTAGTTTCACTGGCTAAGGAAGGGAATTTCCATCCTTCGA
AAGAGGAAGAGAGTCATGCCTTTCTGCTTCAATTGCTTTTCTGGTTTAAGCAATCATTCAGATGGGTTAACGCAGCACCT
TGTGATAGCTGTGGCCGTGAAACATCCAATGTTGGAATGGGCAATCCACTGCCCTCAGAAATTGAATTTGGTGCTTCGCG
TGTTGAGCTTTATAGGTGTAACCATTGCTCTAGTATCACCCGGTTCCCAAGGTACAATGATCCACATAAGCTTCTGCAAA
CTAGGAGGGGCCGCTGTGGAGAATGGGCCAACTGCTTCACATTCTACTGTCGAGCTTTTGGATACGAAGCTCGTTTGATC
CTGGATTTCACTGATCATGTGTGGACAGAATGTTTTTCAAACTTGTACGGGAGATGGATGCACCTAGATCCGTGTGAAGG
AGTCTATGATAATCCCCTTCTGTATGAGAAAGGGTGGAACAAGAAGTTAGATTATGTTATTGCGATTTCGAAAGATGGAG
TACGTGATGTTACAAAACGCTACACAAGAAAGTGGCATGAGGTTCTTTCTAGGCGAACAATTACCTCAGAAGATACCATT
TCGGCTGTTCTATCTTCCATAACAGGGAAGTATCGCACTGGATTGTCAACTAGTGCTCTTGCAGTCATAGAAAACCGTGA
CAAGGAAGAGTCTGAGGAACTTAGCAAAGCTGCTTACCTTCAAGTTGAAACAACTTTATCCTTACCTGGAAGGCTAAGTG
GTTCTGTGGAATGGAGAAAAGCAAGGGCAGAGTTGGGCCAAGAAGATTCGCTCAGTTGTTCATCCTGCCCTGTTCGGAAA
TGTGTGGATGCTCATGTTTCAAATATATATGATGCTCTTTCTGCTCTTCTTTTGCATTTTTATGATAGAAAGCTCCCTAA
AGAAAGAACTATTGAAGTTTTTCATGCATTGAAGGCACTGATGCTAAATCTTAAAGATGCCAACTTTAAGAGCAGAAGAG
CTACATTAGACCAGAAAACACAGCAGCTATTTGAGGAGATATTTTCTTTCATTGAAAGACTGTTTTCTGCCGTTTCACTG
AAAGTAGAATTGAGCACTGATGGGCACCAATCCGTGACTGTGGATGGAAATCCAATAAATTTATCCTTAGCGTTACCAGT
AGCATTGGATGCAGTTGAAGAGATATTGAGTAACTATAAGAATAATATATTTTGCACAGAAGGCAACCAATTCCCAAGAG
GAAACAGACTAAGCTCAGGTTTAGTCCTTGCAAGCAGGGAACAACTCCCAATCGGAATTGCAACAGCGGCATTTGATGGT
ATTCATTCATCAAAATGGGAAGAGCCTGATGGAGCTAAAGGATGTTGGCTGATTTATAAAATGCCTGATGGCCAAACTTG
CGAGTTGGAATCATACGATTTGATGTCAGCTAATGATGCCCCAGAGAGGGATCCAATGGACTGGGTTCTCGAATGGAGCG
CAGATGGAGGCTCTACCTGGGATATAATTGACACTCGGAGTTCTGAAATGTTCGAGGGCCGTTTCTTTAGGAAAACATTT
ATAGTGGATAAGAGATGTAAAGCAAACGCTTTCCGGTTTAAGTTTCTACGTGTAAGAGAATCTCATTCCAATCCAAGATT
TCAGATTGGATCCATTGATCTCTATGGGAAAACCGTGTGAACTTCCCTGGAGTTGTTTCACTTGTAAAGAGCTGATGAAT
TATTGGTGGTCATAGCTTTCTAAAACTCTCGATTTCTCGAGCCTGTGCAGCTTCAAATGTGCACCATGAGATTGTGACGT
GTGCTTTTATTCTGGAAGTAGCATTCCCATGAACAGTACAATGATTGGAGATTGATTGAGCAATTAAGGACATGAATAAA
CAACAATCGATTTTAGTGTTACCGAATGCATTTTGAACTATTT
>Ext_PS_c6744
CCCTACACGACGCTCTTCCGATCTCACNNNTTCCCTACACGACGCTCTTCCGATCTCCAGGATGCTGAACGAGGATGAGC
TACGTGATGCTGTGCTGCTTGTTTTCGCCAACAAGCAAGATCTGCCCAACGCTATGAATGCTGCTGAGATTACTGACAAG
CTTGGATTACACTCCCTGCGTCAGCGACACTGGTACATCCAGAGCACTTGTGCCACAACTGGTGAGGGTCTGTACGAGGG
TCTGGACTGGCTGTCCAGCAACATTGCTAGCAAGGCTTGAGGGGCAGGGCTTTGGATATCAACTGCGAACTGACTAGGAG
CTCCGGATGTATGATGGAAACTTAGGACAGAATCGCTTCTGCAATCTGTTGCGTGTCTTCTGTTGGCACGATATATTTTT
TTGTTTGGAATATGTAATGATGTCACTGTTAAATGTTTGTTCTACCCTACTTCTACTGTTGAATGTTCTTTGGACCTGTT
CATTTTGCACAAGGATTGGAGTTCCAAAATCATGCTACTTTTGGAAAGCTGTTGTATACATTCGTAGTACCCGCGTATGT
AGGGATGGATTCGGATCGGATATGCATGGATACGAATTTGGATGTCACTATTTACCAACATTTTATTTTGAATTCGGA
>Ext_PS_c6131
CATCAGGTGTGTTTATTATGATGGAGCGTGCAACATAGCAACATAACATGTTGGAAAACAACATGATTAGTATGAATTAT
GAACATTGCTTGAAACAGTTCTGACAACACAAATTAGCAACTCAGGAACAGCTAGGTGGAGGGATCATGCTATTTACAAA
ATTTACAGCAATCGCTACCATCAGGTCCATCAGCATTTACTGAAGAAACCGCTTGTTGCTTTGCCGAGAAACCCGAGCTA
TTATCCTCACATCTCTACACCAGCCAGTGGAGCCCCATTGCAAATCAGACCAACCTTCTCAGCGATAAAAATGGATTCAC
CATTCCAATAACTATACACTGGGGGTCAGGTCAGAAAGCCGTGCACAGATTGCTCTTCAAGTTTGAAGAGCATTCCTGCT
GAATGGTAATGGCAGGGCTACAGAGCCGACTTCTCTTCGGCTCTGATATTCTAACACGGGTTATTGCTGCTGTTAGTGCG
TCGACTATGCCACAGTCATCCTGATCCTCTGACCTCTGGCTTGAGTCTGACAATGACTCACATTCTGACCTAAGTATGCC
CCGTGGAATTATGGGTGCTATAATCTTGTTAGTGACACACAAATTAGCAGTTACCAACTTCAGGGGGCATTCCGTGTAAA
ACAGGACCCATGGGTGACTAAGGACTTCATCAGCAGTCACTCTAGAAGAGACATCTCGATCCAGCATTCGACCAATAAGA
TCCTTTCCAAGACCTGATATTGATTCCCATGGACTACTGTGGAAATCAAGTTCAACCGTCTTTATAGACTCAAAGACGGA
GTCCAGAGAGCCTCCTTGAAATGGAAGGGAGCCAAGCAGTAGTACATGTAGTAGCACACCAGCACCCCATATATCAACTT
TCTCAGAATAGCTTCCAGAAAGAACTTCAGGTGCTACATATGCTGGGCTCCCAGCTATGCCGGACAATTTCTGACCATTA
GTGACCCGCGCAGCAAGTCCAAAATCAGCTAGCTTCATCTTCCCGGCCTTGGTGAGCAAAATGTTCTCAGGCTTAATGTC
CCTGTGCACGACACCCATCTCGTGGCAGTACTTGAGCACCGCCATGAGATCTTTGATCACAATGGCAGCGCGCTGCTCGG
AGAACTTGCCCTCCCTGGCGATCTCGTCGAGCAGCCTCCCGCCGCCGCAGAGCTCCATGACGAGGTAGAACTTGTCCGCG
TCCTCGAAGACGGCCTTGAGCGTGACGACGCCCGGGTGGCCCGACAGGTGCTGCATGATCTCCACCTCGCGGTGGACCGT
CTCCTCGCCGTTCTTGGGCAGCGCCTTGCAGGCGAACTCCTCGCCCCCGGCCTTGGCGCGGCAGATCCGGACGGAGCCGA
ACTTGCCCTGCCCGATCTCGGCGCCGAGCTCGTACTCGCTCTCGAG
>Ext_PS_c5851
GGGGTACCTTATAACTTATGCTTCTTGAATAGAGACGTCGAAAACCAGAAATTGTTTGCCAGAACAGCCACTTTGCTCTA
AAGCCAAATGATAGTTCATAGTTTCATACAGGGAACGATGGGAATGGTGCTCTGACCATTGATCAGGCGCTTATTAGGTG
TAACCAATTATGTATCAAATACACGGGAAATATAGCAGCAAGTCCACAGGTGCTCCGATGTGTATGTCCCAATGGAGCCG
CCATCTAACCCTGGCGCCCAATGATACCACAAGCAACACGGCCACCAGCATTTCCAGTGCTCTTGCTAAGCTCATGTCCA
CCCTTGCCAAGGTCATCAGGATCAGCATGGACAACTACAGCTCGGCCAATGATTGAGTGTGGCCCAGTGAGGGGAATCTG
GCAGTCAGTAATATTGACATTTGCAACACCATCTTCTCCAGCTGTCACATTCCCAAGATCACCGGCATGGCGGTTCTCAT
CTTCCGGTGCACCATGCTCCTTACCAGCAGGATTGAAGTGTGGACCAGTAGTGAGATCGGAAGAGCGTCGTGTAGGG
>Ext_PS_c5210
GCCGCCATGTCCTCCTCCTCCTCCTCCGCGGTCGCCGCCCCGGTCGAGCACATCGTGCTCCTCAAGGCCCGCCCGGAGGC
GGTCGCCTCGGGCGCCACCGCGGCGATGGTCTCCGCGCTGCAGGCGCTCGCCACGCAGGTCCCGGGCCTGGCCTACATCC
ACGCGGGCCCGGTCCTCCGCCTCCGCTCCCCGGCCGCGGAGGCGCTGGGCCCCACCCACCTCCTCCACTCCCGCTACGCC
ACCAAGCAGGACCTCGCGACCTACGCGGCGCACCCGGCGCACGTGGCCGCCGTGCAGGGCCACGTGCTCCCCAACGCCCT
CGACACCACCGCCGTCGACTGGGTCAACGCCGCGGAGCTCCCGTCCCCAGTGGGCCCCGGCAGCGCCGTGCGGCTAACGC
TCGCCAAGGTCAAGGAGGGGGTGGAGGTCGCGCAGCTCGTGGAGAAGGTGGGCGCTGCGACGAAGGCCGCCGGGGAGGCG
AAGGGCGCCAAGGTGAGCTTCGGGGAGAACTTCTCCCCCGCGCGGGCCAAGGGGTACCAGTTCGGGATGGTGGCAGTGTT
CGACAGCGTGGAGGAGCTAGACGCCGTGGAAGGGGACGGCAAGGTAGAGGAGGCGAAGGCCGCGGTCAGACCACTTCTCG
ACGAGGTGGTTGTGCTGGACTTCGTCGTCGAGGCTGCTGGAGGGGCTCCATCGCCGGCTCTCTGAGAGTGAGAGGGTTTC
AGGTTTGATTTCGGTCCTGAGTGTGTTGGAGATTTGGGAATAATGTACCCATTCTGGTTGTCAACTTGTGGAATTTAGAA
TGGCAGTTTGGATGAATAAGGATTTTTCTTCCCAGGAGGAAGAATTGAAGTATAATGGTCTTGCCTGGATCCTGAATGTC
AGCATGTGTGCTTGCCATGGCCCTTTTATTCCATTTGAGTGCTACATATCGTTATATGCG
>Ext_PS_c5080
GTCCGCCCTCCTCACATTCCTCCGCGACCCGCCCCTCTCACTCCCGCTCCTTCCCGACTCCGACCTCTCCGTGCGCCGCC
TTCCTGACCTCCAGAAGCGCCGCCGCGAGGAGCCCGTCGCCTCTGGGGTCCTCCATGTCCGTGATCTATCCTTACTACGC
CCCCGCAAAGGCGACAGCGAGGCCGAGGAGATGACCCCGGAACAGGAGGAGGAGAAATACTCCAAGTGGCGGAGCTCCCT
CGTCGAGAAGCTCGAAGGCATCGAGCTCAATCTCGAGGGGGTCAAGTTCCGGATGACCGTCGAGATCCCACCGTCGGAAG
ACTTCAGGACGATGAAGAAGTCGTGGGAGGATTTCTACTCCTCCGAGCTACTCAGTAGCAGGAATCCTGTGAGGAAGATA
GTTAAAAGACCTGACACAATTATTGTGCGTGGAGTGCCGTCCAGGTGGTTTGCAGAGACAAGAGTATCATCCAAGCCATC
CACGCTAGTCACACACACTATTTTCTCAGCTCTCGGTAAAATAAGGAATCTAAATATTGCCAATGATGACGAGCTAGAAG
GAAAGGAAGATGGAGCCAACAAGGAGCTCATATCTGGACTCAATTGCAAAGTTTGGGTGCAATTTGAGAGCTATGATGAC
TTCCAGGATGCAATGAAGGCATTGTGTGGACGCTCTTTAGAGAAGGAAGGATCGCGGCTAAAGGTAGACTATGATGTGAC
CTGGGACCGCGAAGGTTTCTTTCGTTTTGCTCAGTATGAGCCTGCTCGTAGCAATGTAGGTGAGAAGGATGCATCAGTGT
CGGTTCATGGCCGGAAGAAACATTACACTTCACGAATTGAGTCAGATCATAGGAAGAGATTTAGGGATTGATGACACAAG
GGCATTGTATGGGCAGACATTGCTATGTTATGAGAGGGAAAACAGCTGATTTGTACCTTGTATTGTTCCATTCTCAGATT
CAACTCATGTTTCCACCTTTCACTGACATTAACTAACAGAAAAATCATTCTGATAGTTACTGATTTGTAGTTATAACTTA
TAACTATCAGTATCGTCCTGGTTGATGCCCGGACGGCAGATATCACAACAAAACGAAACTGTTTTTTCGTGTCTAAGAAT
TCACAGCACATTGAGG
>Ext_PS_c4364
CGGGGTTATATGGCAAACAAGGCGATAATTCTATGACATAATTCACATTTACTTGAAGTCACGGAATTTATTTACCATAT
AATATACAACGGTGTCACCAGATCACCCAGATCACCACCTGTCCACCTGACACACATACAATCTTCCCTTGAGTCAACTA
CACCGACAGCACTGCGGACCGAGCTAGACTCTGAATCGATGGAGGGCGGTATAGCCTCTTTCCATCAGGATTTTAGCTTG
CTTATGCGACAGGAGGGCAAGATTTGGGGTCATTCGAGGTGTCGACATCAGAAGGTGGCATGAACTGCCACATTGGGAAC
CCAGGGTAGCCGATCATAGGCATCATCAGCTTGTGACCTGCAGCTGCCGGCCCTTGGGGAGCGGCGAAGGCAGAGGCTGG
GATCACAGGAGGGTGTGGTACCAGGCTTGGGCGGGAGTTCAGGAACTTAATCTGCTGCTCCAGACTCTCCTTCTCGGCCT
TCAGCCTTTGCTTCTCATCCCGCAGCTCATTCTTTTCTGCCTTCAACTCTTTGATCTTCTCTTGAAGACTCTCATTTGAA
TCCTTCAGC
>Ext_PS_c4150
CGGAGTAAGCAAGTGGAACAACAGCAACAACTTGTACACTATTTAAGATAATTGCAGCATTGATAAGATTCATCTGCATT
CCACAATAAAGGAAGACCATCACCAGATAAAGTTAAACATTAAAAGTCTTGCATTTGGACTTTGGACTGCTTCCCTAGAC
TAATCTTTCAGCTAGATTTTTTTTGTTTCTGGTAACAACAAACCATAGCAAAGCAGAAAAAGGAACTGAGCACAGATACT
TAAGATATTGGATCAAAATCTCTTTCTCTTCTTGTTTTGAGACTCACTCCCCTTGCTAAAGCTTCTGAAATCATTCGTGG
TATCAGCAGTGTTTTGCTTCTTTAGCCCTTTACGACCACCATGCCCAAACTTGGCATCTCTTGATCTCCTGTTCTTCCCT
TCTTTACCTCTCTTTGCAAGACCACCAGACCTGTCACCAGGAGAAACACCAGGCCTCTTTTTCTTTGATTGTTTAAATCC
TTCTTCTCCCTCAAAGTTAAGGTCTGGCACATCATCATTTCCCTTGGCGAACCCCCCCTGTTGCCTCTGCTTCCTCCACT
TCTTGACTGACTCAATCTGATCCTTCTTGTCCTTAGCCCGCTGCTTGTTCTTCTCTGCCTGCACCTCCTTTGCTATCTTC
TTGGCCTCTCTAGCCTTCTTCCTCTCCTCAGCCTCCTCAATCCTCCTCTTCTCTGACAGCAACCTTCCCTTGATCTTGTG
CATGTGGGCGTCAGTCTTGACCATCTCAGCATAGTAATCTGTTGGCCTGAGGAACCGAACCTTCATCGACTGAAGCTTCT
CAAAGGCCTGCCTAGTGCCATCCAAAGCTTGGGTGTAAAACGCAAGTTCACGAGCAAGATCATCATTCACATCAACCTTC
TCACCCTGATCATGCTCAATGGTGAGCTTGTGCATCCAGTCCACATTCTTGGAACACAAGTTCACGGGCAAGATCATCAT
TCACATCAACTTTCTCACCCTGATCATGCTCAATGGTGAGCTTGTGCATCCAGTCCACATTCTTGGGCCAGGCTATGTCT
TCAAGTTTCTCAAGAATAGCCTCCTTGTTGTATATAGCTTTGTCTGACGGGGTAGCCTGAGCTTCTTCCCCTGAATCATC
TTCCGAGTCCGATTCTTCCACATCAGAATCAATATCTTCCGCATCAGAATCGACATCATCCATGATGACTTCATCGTGAG
CCAGGGCTTTTTCACTTGAACGTCCCACCATTTTTACTGGGGCGG
>Ext_PS_c3609
TGCCTGAATGGACATGTTATCGGGATTAGTACACTGCTACCGCTCTCAGATTCAGAGGAGGCGGCAGATGAGTAATCATC
AAGAACTTGAATCAGGTTTGCAAGATTGAAGCCCAGGGCTTGTGAAAGTGATATGGCAAAATCTTGGTTGTGACCACTGA
CCAGCAGACAGTTGGATGGCATTGGTCTGGCAAACTGTGGCGCCAGAAGAATCTGTGATGGGCCTTGCATTGGACTGCTT
CAGTGTTTCTTCCGGGGGCATTTGCATCATATGGGGAAAAAGAAGAGCTATTTTACAGCGCCTCTCCTTTAGTCATCGAT
ACATCATTAGTCATCACTTGTTCTTGTAACTACAATCAAGACACAGTACACTGCCCGCTTGTTTCATTTCTCGCTCGACA
TGCTCACATCATGTGTAATGTGGTATTTGGTTTAGGGTGACTTGTGATGTCAATTTGTTGATCAA
>Ext_PS_c3546
GGCGGCGGGGACGACCTGCTCGACAGCAGCGACGCCGATAGCATGGGCTCCTCGTCCACCGCGCTGTCGGATCTCTCCAT
CTCGTACACCACCGAGCACGTCAACTCGCAGGAGTTCGTCCTCGATAAGTACATCGACGACCTCTACGAAAAGAGGGGAT
CTACAAGAGAGGCGGCATTGAGTAAACTGGTTGACGCCTTTGAAAGTTTTATGCTTCATGGTCTTGTGGAGAATAAGTAT
GCCACTTTGCTAAGTCAATTCAACAATTCTGTGAAAAAGGGATCAACCAAGGAGGTTTTTCTGGCATCTCGCGCCATCGG
GTTATTGGCTATTACACTTGGTGCTGGGAGCAGTTCACATGAAATTATGGAGGAGTCACATCCCCAACTCTGTAGGGTAC
TGCAAGCTTGGTCCGATGCCTCGAAGATGATATCTGCACTTGATTGTTTGGCTGTGACCACATTTGTTGGTGCAACTGAT
CTGGCTGAAACAGAGTTATCTTTGAAAGCCATGTGGGATGTGATTCATCCAAAGTCTGGTTCAAATGTGGGAAGTGTCCG
GAAACCTAAGCCTCTTGTGTTAGCAGCTGCTATATCTGCATGGACGTTTCTCCTAACTACTATTGGTTCATGGAGGATAA
ATACCGACAGTTGGAAAGAGCCCATCGCATTTCTCTCTACTCTTTTAGAAGCAGAGGATCGTGCTGTTCGAATGTCTGCT
GGTGAAGCATTGGCTTTGTGCTTTGAGTTAAATCTGCTTGATGTTTCTTCTTGTGAAGATGGTGAAGCCAACACAGGAGG
AACTGGTGGTTCTAAGAACAAGCTTTTCTTGGATATGCAAGCATTAAAAGCCAAGATATCTGGTCTAGCCTCTAATCTGT
CTGCAGAGGCTGGGGGGAAAGGCGCAGACAAGAAAAACCTTACTGATCAAAGAGACTTGTTTCAACGAATCTTGGATTTT
GTCAAGTATGGTGAGTGCCCTGAAGAATCAATCAAGATCGCTGGAAAGCGTGATGTCTTAAGGGTTTCATCATGGTCTGA
GTTAATGCAGTTGAATTTCTTAAAGCGGTTCCTGGCGAAAGGCTTTCTGAAGCATGTGAAGGAGAATGGACTTCTTCAAG
ATATCTTTGACATCAAGGTTGACACAGCTGAAACCCTATCATCCAATGATAAGAAAATCTTTAGGTCTGAAGAGGAAAAA
GAAAGAGCTCTAAAATTGAACAAGGAGCGTCGTCTAGCCCAGGCAAGGAAGAACGCTGCTATGTTGGTCGAGTAACAATG
TTACAACGTACACGGATGAGAAAACAACAGCCATTCTATGTGTTCCTCTTTATATCTGGACTTTACTGGCGCATCCCATT
GGAGCTTGTGCGTTCATGAAATGTACTTGGTGGTGCTGGAGTAATATTTTGCTGGAATAATATTACACTTGAATGATTTA
CTATGTTCGTGCAGCTGAAACGTCAGATAGTAGCATGATTTATTCAGGAATAGTTAAAGAAGTTTCTTTTAGAAGATGTG
TTGATATGTTGTCGCGGG
>Ext_PS_c3455
GAACTAATGCAACCACCAAATACAAATACATATGCTCCCTTACAAGTTAATACAAGCAGCAGTTAACAGACTTCATCATA
CAATTTCACACGCCACAGTTGGATTGGATTTCGATGTTCAGTGTTGAGGAATCTCCCAGGGCAACAGCACATCCGGTGTT
ACAGGATCTCAAGGCGAGATCGCTGAGTAAGGTCAGGTGGCCAACACAACGCACAGCCACAAAAGGAGTTGCCACTAGGT
CCATATATTACCCAAAGCTGGAGTCGCAATAAATTCAGGGAGCGTTGGGGCATCACCTTCCTCGTCTTTTAGATGAGCGT
CTAACTGGAGCACTGTCTGCTGCGACCTCTACTGCAGGATCTCTTGTTTTATTTACCCTTGATCTTGACAAGCCTTTGCG
GGCAGGTTGCTTTGACTGAATCTCTTCGCCACCATCTTCTGATCCTGTAGATGTTGTTGATGTCTGACAATTTCCTGTAG
AAATATTGTCGCTGCATTCTGGCATGTTTTCCTTATCTTCAGAGCTGCCGTCCACTGAAGGATCAACTACCTCGCTAGTT
TCTTCTTCAACAGGATCCCCACTACTCTGTCCAACTTCCTTACCAGCCAAATATTCATCAAGCGAGCCAATTTTCTGTCT
GTGTGCCTCAGCATTTTTGGTAGTCTCTTCCTGTTCTTTCTTTTCCTGATGAACCTTGCTGAGTTTCTCCTCAAATTCCT
CAATGCAAACTTTGAGCTCAGGTTTCGCAAACTTCTTGCACTTTGATATCACGCTTCTGAAGTGGTTCATCACAGAATCT
TCAGATAACGCATGCTCAAACATCTTAAAATTGTCGATGAGTTTCTTCAGACCCTTTTCAGTGAAGGTTAGCTGAGAGAG
GCAATAAGAGATATACTCCCACTGTCTAACATCATTTACACCAGCAAACCTATTGCAGAGCTTATCCACAAGAGCTTCCA
TTTGTTTGTCCTTTTTAATAGAGCTAATTAAAAACTGCATAATGTTGCAAAATGTTTGGTCTTTGAGGTGTTGATTGCAC
AGTCTGCCCAGGATATCCGGAAGAAGATTATAAATTGGATTGCTTCCTTTCTTTGACAACTCATGAAAGAAGAGTTTTGC
GAGGCTTGAGATCCTCTCATCTTCATCTTCTATCCTTACAGCCATTTCATTTATATAGCCTTTAACCTTCATCATGTCAT
TCAGTATAAGATGAGAAATAACCAGCACTGCATTCTTCCTGACAGATGCTGCAGCATCACGCAATCGGGCATATATGTAC
TCTGTCCAAGGTTCCAAGAGGTTTGGGAAGCGAACTGCTAAATCACCAAGAGCTATAGTGCAATTGGATCGGACGATTTC
AGAAGGTGCACTTTCAGCAACAGTAAACAAAATTTGAAGATTTGCTTCGCAGAATTCTGCATCAATGATCATTAGCCTGC
AAAGAGCAAGCATGGCAGAAGCTTGTAACTCTGGGAACTTTTGCAGCAAAGTCAGATTTCCGCAGAGTTTTGACAGAAAT
GGTCCACAATGTCCTATGAGATTTTTTTGTGAAATGCAAACGATCTCCTTTTCTGCCCTTTCAGCAAGAGATTCAATTGC
GATGTCTATTGTTGCACCCAGTCCCAGTTCAGCATTTATGCCTTGTGCCTCCGAACTTTTAGATGCATCCTCACCGATGG
GTTGAGAATTTTCATTCTTTCGCTTCTGTTTCTGAATTTTTCTAACAGAAGTTTCAATGTAAACCAAATGATTCAGTGCA
ATATGGCTAATAACAAAAAGAAACCTAGCCAGTTTTGAAGGTGGTAGTGATGACAGAAAGGCGTCATTCTGAGTTTCATC
TCCATTTGATGCATCCTCAGTTCTTGAAACACTGAATACTGAACTGAGGGACTTCTTTGCAATCTCAGTAGCAAAGATTT
CAGGTGCAGGGTGTAAGGTATAGATGGTGCTTATAGCTTTATCTGCAGCTCCATACCATATTTTCTCAGGTAGAGAGAAG
CTTGTTATCAAACTTTGCAGCGCAGCAAATACTCTACCATTAGTACTTATCAGTTTGCTTCTGTCTTCTTGTGACAATCT
CTGCAGAGCAAGACATGCAGTTCTAGCAAGCAGAGGCTCCTCCTTAGCCCAGCGTCCAAACCCAATGTCTATAATATCTT
GCAAGTGAGTACCCAAAATGCTGGGAGACGACTTTGCTGCCATACAAAGAATTGATAAAGCCCCACGGCTTTGCACTGGT
CTCACTCCACTGATGTTAAAGCAAAAATAATCCCACAGTGCCGATACCGTGATAGATGAAATTTCTGCTTTAGAGACTAA
TGAGCTAACTAGGCACTCAAGAGCAGCCAAGTCGCCAATGCTGCAATCAATGGCTAGGTTTAACAAACTTTTTGCCGTTT
CTGTTGGACTTTTCCGTGTGTATAGAGTAATGAATGCACTCTCCACTGCTTCATATATTGACTTATCCTGAGAAAATACC
AGAGGTAACATTTTCCGGAGTGCTGCTTCTGATCCTTGAATCTGAAATTGTCTGCATCTCATTAGTAATAGAATGGCGTT
CTCAACATCAGTAGCTGAAGATGATGCCAACAGCTGAACAAGAGTTGACATTAAGGAAGTTATACACTTTGAAAACCGCA
GCCCAGCTTCAAGTGATGCAACTAAAGCTCTGATCTGTTCCAAGTTTGTTATCTCCACAACCGTGGGATCAGGATTGTTC
TGATCCTGACTATTAGCTACACAGCTATCACTGACACTCTCGGGTTGGCCCATGACCACTTCACCCGGCAAACTATCATC
CACAACCTCTTCTTGGTCTGGATTTGGAGAATCCATTCCTTCTAATTTGTCCTTGTACTTTTCTAGAGTTGCCTGAAAGG
TTGAAGTCCTTAACTGAGGCCCAAAAGGGTTGTGTTGCAGCATGGTGATGAGAAGTTGTAGCGCTGATTTTCTTACAATA
GCACTTTTGTCCTCCAATCTCCCAGAAGCAACTGAAGCCACTTCATTCCACAGGCCAATTGAGATAGAGTTCTCTTCACA
CAGCTCTGCCCACACCTGAAGCACACGACTCCTTGTGTATGCTGACACATCCCTACAGCGCTCAATCAAAATTTCTAGCA
TAGCCTGCTTACTTCTGAGCCGAGCAGTGTTATCACCGTCAACATCTTTGAAAGCCTTTGCAGCCAGCTTTCCCAAGACT
CCAACAAGAGCATTTCTGATCTTATATGAGTCACCACCAAAGTGAGGTACCAGAACACCAATATTAGTTGACATAAGCTT
CGGCAAGCGGTCTGCAAGTTCTACAAGGAATCTCCCAACATTATCAGCACCAACACTATCCCTTACATAATCTTTTGGAT
CGGTACGACCTATTTCCCTAATCAGGGAAATTGCAAGGCTTCCATCACCAAACTTTTTCTCTGCAGAAGCAACTGTTTCC
GCAAGATGAGCAACAGTGAAATCAAACTTGTGGATCAAATGTAAGACAGATGCACTGATTTGAGAAATTCTCTGATGCTT
TGTGGCAATTGCTCCAATAATCCTGCACAGGCCATTTCTTGTATCCTCATCTTTTAATCCATTTTGATTCTCAAAGAGAA
CAAAAGTAGACTTTGAAACAAAGGAGAGGTATCGCTCATCAGTTCCCCCAGGGCCAAAAAGTAGTGATAGGTCAGCTTCA
AGAGAATTAGCAATAAGATTCACGATCCTGCCTCTTTGAGCTTCCCAGTTCCATGTATACACAGGATTCTTCTTTCGACC
ATGTGTTGTGACCTTTGCCCCTGTGCAGCTTTCAGCAGAAGATTCCTCTGTGAGAATGATGGTAAGGAGGAAGAAGGAGT
AGATCTTGAGGGCATTACGGTGCGAGGCAATGCGATCGGTGATTTGGGTAGTGTCAGAAGGCGATGACATGGACGCACGA
GAAAGTGAGTCTATGTTGGGTAGAAGGACACTAAGATTAGAGCGCAAGGTCTCAACAAGGTTGAACTTAAGGCCTGGGGG
CAGACAGTTGAAATCACGCACAACAGAATAGATGCTATCGAACACCTCCTGTTCCTCAATGCAGAAGAGCTCCTTGTCAG
AGAGATCAAACGATACACCCTTGACGAACTCCTCGAGGTCGGCGGCGCGG
>Ext_PS_c2838
GCCCCCCAAGTGCTCCACTACCTCCTCCGGCTCCGTCTCCAAGCGCTCGCGCGGGCGAGGATGAACGTCAAGGGCGGCAG
CCGGATCCCGGCACCCCCGCCGGGGGCCAGCGCGCTCGTCAAGGTCGCCGTGTTCGGTGGCGCCGCCGTGTACGCCGCCA
TGAACAGCCTGTACAACGTCGAGGGAGGCCACCGCGCCATCGTCTTCAACCGCATCCAGGGGATCAAGGACAAGGTCTAC
CCTGAAGGGACTCACTTTATGATTCCATGGTTTGAACGCCCAATCATTTATGATGTCCGTGCTCGCCCGAATCTTGTTGA
GAGTACTTCTGGAAGCAGGGATCTTCAGATGGTGAAAATTGGTCTTCGTGTCCTCACAAGGCCTATGCCAGAGAGGCTAC
CCCATATCTACAGGACTCTAGGGGAGAACTTCAACGAGAGAGTTCTACCTTCTATCATTCATGAAACACTGAAAGCTGTT
GTTGCTCAATACAATGCTAGCCAGTTGATCACACAGAGAGAGACTGTCAGTAGGGAGATTAGGAAGATACTGACGGAGAG
GGCCAGAAACTTCAGCATTGCCCTTGATGATGTCTCCATTACAAGCCTGAGCTTTGGGAAAGAGTTTACTCATGCAATTG
AAGCCAAACAAGTTGCCGCTCAGGAAGCTGAGCGTGCAAAATTCATTGTCGAGAAAGCTGAGCAAGACAAGAGAAGTGCA
ATTATCAGGGCTCAGGGAGAGGCTAAGTCTGCAGAGCTGATTGGCCAGGCCATTGCGAACAACCCTGCTTTCCTTGCCCT
GAGGCAGATTGAAGCTGCAAGGGAGATCTCTCACACGATCGCGGCCTCAGCCAACAAGGTCTTCCTGGACTCCAACGACC
TGCTGCTCAACCTCCAGCAGCTGAATGTGTCGAAGAATAAGAAATGATCTGAGTGTGTGGTTGTCTTTTTACCGGACATT
GTGAGGAACGCTCGGGTTTTGAACGTAGCATCTTAAGTTACCCCTATCTGATGCAGTACTCGGTGAACTAGATGGGAACC
AAATACTCTGGTACTTGCATCTTTTGAGCTGTTATCGAGAAAGTTCAATAAGAAACAAAATATGTTCTATGATTGG
>Ext_PS_c2785
GGCACAAGCAAGCAAGCGGCCATTTCTCTTCTCCACGACTCCCCCGGCGCCGCCCCCAATCTCTCTCCGCCTCCGTCCAC
CGCGATCCCAAGGAACACAAAACCCTAGCCCCGAAGGGCCCCCTCCTCAGCCCTCCATGGCCAACAGCAACCTCCCCCGC
CGCATCATCAAGGAGACGCAGCGGCTGCTCAGCGAGCCAGCTCCAGGAATCAGTGCCTCGCCATCAGAGGAGAACATGCG
CTACTTCAATGTCATGATCCTTGGCCCATCACAGTCACCATATGAGGGAGGAGTTTTCAAGCTTGAACTATTCTTGCCAG
AAGAATATCCAATGGCTCCACCAAAGGTTCGATTTCTCACAAAAATTTATCACCCTAACATTGACAAGCTTGGTAGGATA
TGCCTTGATATTTTGAAGGACAAGTGGAGTCCTGCCCTTCAGATCCGAACAGTTCTTTTGAGCATCCAGGCGCTTCTCAG
TGCCCCAAATCCAGACGACCCACTTGCTGACAATGTTGCGAAGCACTGGAAATCTAACGAGACTGAAGCCGTGGAAACAG
CCAAAGAGTGGACTCGTGTATATGCCAGTGGAGAGTGAGCTTTGCACGATGCAATGCTTGCTTGGTAATAATCTTCGTGT
TGGAGCTCAACTCGAACAACCATTGGATGGTTACAGTCAGAAGCTGAAGGGATCTAGTGATGGGTCGAATTATGTCCTCT
TTATGGTGTGTACTTGAGTCTGATGTACATTAGTCTAGTTGGGCTGTGACGAATCCTCATTAGGACATGTAAAGTGTTTC
TTTGGCATGTCCGGTCCTTGAGAGGTTAGATGGTTACATATATATCTCATAATAAGTTGGTGGCACTTTGGGGCAAACTT
GTTTCTC
>Ext_PS_c2448
GGCCTTCATGCTCCAGATCTGGGCCTTTTCAAAATAACTGTACTCCTTGATACGCAAGCCACCGTTTACAGAAAAGGAGC
TACATGTAAAACAGTACGAGGACCCGTAAGATATTCTCCGGAGATAGGCAACCTTTTGGGCAGAGTATTCAGTTCACACC
AGTGACGAAAAATTACAAAATTGTTACAACATTATATGGCGGCAGCTATCACCAGCAGGCACGATACCCTGGATGCTTCA
GTGCTAAACCCCACATCGGTAAGCCATTTCCCTTGGCACAGGATGACTCCCTAGGCTACTTTTTCCTCGTCAGGCTAAAG
ATTGGATTGCAAACTTCCTCGTGTTAGAATCTCTTGATGAAACGTGCTTGCTTCAAGCTACAGCCGTCTGATTTCCACCA
ACCCAATACTGCTTCACAGCATACAATATCTTCTCGCGCACGAGGGGACCGTCCTCATGGTCGACCAACTTCGTGTTCCA
CCTCATGCCCTGAGCAAGGCTATTCACCTTAGTCAAGACATCGACATCATCCCGCACTATGACGGCACCTTCTGGCCTCA
AGATGCGGTCCATCTCCAGGAGAATGTCCTCCATG
>Ext_PS_c2388
CCCTACACGACGCTCTTCCGATCTCACTTGTTCCCTACACGACGCTCTTCCGATCTGCTTCATCGACGGCGCCGACGACG
TGCACGGCCAGATCCCGTCCGCCGTGGGCGGGCTGTCGGCGCTCATGTCGCTGTCCCTGTTCCGGCTGCCGGGGCTCACG
GGCACCATCCCGCCCTGCCTCACCGCGCTCTCCAACCTGCAGTTCCTCACCATCTCCCACACCAACGTGTCGGGCCCGAT
CCCGCAGGCCCTGGCGCGGCTCCGCAGCCTCGACTCGGTGGACCTCTCCAACAACAAGCTGTGCGGCGGCATCCCGGCGG
CGTTCGCCGACCTGCCCAACCTCCGGTCGCTGGACCTCCGGCACAACCAGCTGACGGGCCCCATCCCGGCGGGGCTCGTG
CAGGGGCAGTTCCGGTCGCTCGTCCTGTCCTACAACCAGCTGACCGGCCCGATCCCGCGCGACGACGCGCAGGACGAGAT
CAACACCGTGGACCTCTCCCACAACAAGCTCACCGGCGACCCCTCCCACCTCTTCGTCCCCGGCCGGCCCATCGGCAAGG
TGGACCTGTCGTGGAACTACCTCGACTTCGACCTCAGCAAGCTGGTGTTCCCGCCGGAGCTCACCTACCTGGACCTCTCC
CACAACCGCATCCGGGGCACCGTGCCGGCGTCGCTGGAGCGCCTCTCCACGCTGCAGAAGCTGGACCTCAGCTACAACAA
CCTGTGCGGGCCGCTGCCCAGGGGACACGGCGTCATCAAGCACGGGTGCAAGCCGTACGCGCACAACCAGTGCCGCCACG
GCGCCCCGCTCGCCGGGTGCCAGGACCTGTCGTGAGCTCTGCTCCGTCCGCCTCGGCGTCCGTGCGCTCTCGCTGCTGCG
TCCCGTTAAAGCACGGGCGGTGCTTGGTGTTTAGCTATAGACAGAGTCACAGAGAGGTGTGTGCTGCGTGGCGGTAATAC
CGAAGCGCGCGGCTGTGTCTGTGATCTCGATCGAGCTGTTAAAGGCGTGTCATGTACGTACGAAGACGACAGCTGTGTAC
GTGTACTGTACTGTACTGGAGCGTGTTATGTACCGTGGTATTTGGTATGGATCCGATCGGCCTGTGATGTATCTCCCA
>Ext_PS_c2339
GGTGTCAGGCTACTGGCTGTTAAGTTTGTTGAAAAAACAGTTCTTATGTACACACCGGATCCTGATACCCCATCAGACCC
ACCAACGAAAGCTACTAAAGATATGGGATTCAATGTAGCATGGTTACGAGGAGGTCACCCTTTGCTTAATGTCGGAGATC
TAGCCATGGAAGCCAGCCAGAACCTCGGGTTGTTGCTAGAGCAGCTCAAGTCTCCTAAAGTGAAATCACTCAGTACTTCC
ATGATCATGGTCTTCGTTACTAGTCTCTCAGCTATCGCCCAAAGAAGGCCTTCCTTTTACGGACGCATACTGCCAGTTTT
ACTGTCCTTGGACCCAGCAAGTTCCATTATTAAATTGCGAGTCCCAGGTGCATTCCATGCTTTGAAGAGTGCCTTCTCTG
CATGCCTGAAATGTACACATTCAAGTGCTGAGCCGTGGCGAGCACGTCTGTTGGAAGCTCAAAATATTATCAACCAGGAG
GCAATAGAAGATACTGCAAATGCTGCTAAGCGTTTGGGGGGCACATCAAACATGGAAGAATCATTGCCTCTGATGGAGAG
AAGCAATGACAGTAGTAACAAGCGTAGTTTGGGTGAGGACATGAATCATATGATAGAAGATGATGGTCACTCCAATAAAA
GAATCAGACATGCACTTGATGCTCAAGAACATAGTGATGAGGCAAACAAGAGAAATGTTGAGTCTACCTCTGTTGATATT
TCATCTGGCCAGCCCATCTCTATAAGAACTGAGAATTCAGAAGCTGTGTATCAATTAATTGGTATGTTTGCTGCACTAGC
TGCACAAGGTGACAGAGCTGCTGGATCACTACAAATCCTTTCATCCAGTATCGCTATTGACTTACTAGCAGAGGTTGTAA
TGGTTAACATGCAACATATTCCTATGTCTTGTCCTGAAGTTAACCAACAACAGCTTCCTTCTACTAGCTCTGGAGATGGA
ATTCCATTTCAAAGTTCCTTCTCTCTGTTGGCGTCTCTACTGAAGAAGGTGAATCAAATTGATCAAGATGAAGTGCCTCC
AACTAAGGAATCCGCAGTAGTGCCATCTGTTGCAGATGATATCTTGACAGTTCCTGCTAGTTCACCTGTTCCTAGTTCAG
TAAATCTTCCTATGGAAGAGAACAGTAGCAGTCCAACTGTTCGTGTAGAAACAGCAGAGGTCAAAGTAACCTGTGCAGGT
ACCAATAGTTTGATTGATATTCTAGAATCATCAGAAACATCCCATGCTTCGACAGAACCTCAGGGAACCCAAGAGCATGC
TAGCAGTTATATCAGCTCATTGCATGCTGATAATTCCTCAGCTGGCCTTAGTTTGCCACAATATTCAGAAACTCGCAGCC
CAAGCTCTTCCACAGTGGAAGCAAACCAGTCACATCTGTCATCTTTGAATTCCCTTAGTTCACAATATGTTCTTCCGAAG
TTGGTTGTCAATAATGTTGATCTCAGTGATGAGGCCAAAGATCTGCTTCAGAAAGAGTCATTTTTGCGGATTCTTGAAAG
TGATAAGCAAGAAGGATCTGGTGGTTCAATTGCTCGCCTTCCGTTGCTTGCTCACTTGGGTGTTGAGTTTCCTCTGGAAT
TGGACCCTTGGGAGATTCTTCAGAAGCATGTGCTTTCTGATTACGCAAATAATGAGGGGCACGAGTTGACTCTATGCATC
TTGAACCGGTTATATCGTGAGGCTGAGCAGGATCAAGATTTTCTTTCATCTAGAACTGCTACATCAGTTTACGAATCCTT
TCTTCTGAGTGTAGCTGAAAATCTTCGAGACATGTTTCCGGCTTCAGATAAGTCACTAGGCAAATTGCTTTGTGAGATAC
CATACTTACCAGAAGGTGTGTTGAAACTGCTAGAAGGTTTATGTTCTCCTGGAAGTAATGAGAAACAGGACAAGGATATT
CAGAGTGGTGACAGGGTAACTCAAGGTCTCAGTGCTGTCTGGAACCTTATCATGTTAAGACCTTCAAATCGGGACAGATG
TCTGGAGATTGCTTTGCAGAGTTCAACTCATCATCTAGAAGAGGTCCGCATGAAGGCAATACGTTTGGTAGCAAATAAGT
TATTTCCCATGGCAAGCATTTCCAAAAAGATTGAAGATTTTGCAAATGAAAAACTTGATTCAGTTCTAGTAGTGATTCCA
TCTGGTGATTCTGCAGCTACTGAAACGGCTACATCTGAAGCACACAATGATGGTGGTTTAGAAACTTTATCAGCTTCAAT
GGCAAATGCTCAAACTCTGATGTCACTGTATTTTGCATTGTGCACCAAGAAACATTCCCTTCTCAGACATGTATTCGCAA
TATATGGTAGTCTGCCGCAAGCTGCCAAGCAGGCAGTTCACCGACAAGTACCAATTCTGATACGCACAATAGGCTCCTCT
CCTGATCTTCTTGGGATCATCTCAGATCCACCAGATGACTGCCGGGACCTACTCATGCAGGTCTTACAAACCCTCACTGA
TGCTGCAGTGCCATCCAAAGAACTGATTTCTTCCATAAAGAACTTATTTTCTAAAACAAAGGATGTTGAGGTCCTTTTTG
CAATCTTGGCTCATCTGCCAAAAGATGAGGTCCTGCCGGTGTTCCCCAGTATTGTTAATCTTCCTATGGACAAGTTTCAA
ACAGCTCTTTCACGAATCTTGCAGGGATCATCTAGGAATGGCCCTTCTCTTGATCCATCTGAAATTTTAATTGCAATTCA
TGTAATAGATCCTGATAAGGAAGGAATACCACTAAAAAAGGTTATGGATGCATGCTCAGCTTGCTTCGAGCAAAGAACAA
TATTCACACAGCAAGTTTTGGCGAAAGCGTTAAACCAACTGGTTGAACAGATTCCTCTTCCTTTGCTATTCATGAGGACC
GTCATGCAAGCAATAGGTGTTTTTCCTGCATTGGTGGATTTTGTGATGGAGATCATGTCACGCCTTGTGAGCAAGCAGAT
TTGGAAATATCCTAAGTTATGGGTAGGATTTCTGAAGTGTGCTATCTTGACGAAACCTCAGTCATATGGCGTGTTACTGC
AGTTACCAGCTCCTCAACTTGAGAATGCCTTGAGTAAGAATCCCACACTAAAGGCACCCTTGGTTGAGCATGCCGAGCAG
ACAAATGTCCGATCAACTCTTCCAAGGTCTACTTTGGTGGTTCTGGGTCTTGCTGAAGATCAACCACCACCCCCGCCACC
GCCAGCAGTAAGTCAAGCTCAGAGCAGCCAAAACCAGGCTGCGGAAACCAGTAGCTCTGCCGCAGATACGACTCCAGAAG
TAACTCAGGAGTCTTCTGCTGCTAGTTAGCATCGGCCTTGGTAAAAAATCTATCATTGATTTCTTGTAGCGTCTCATATA
TGGAGTGCTGCTTCTGACTGCTGAAGGATAGGTCCAAGATGTGAAGACCTAAAAAAGGGGAGGATGAAGACGAGACCCAT
AGCAAATCTGACGAAACCTAGTTTGTTTTATTTAGTTGATGGATAATTTTAATGACCATGTAAAGCAAACGTTACATTGT
CTTTGGTAGGGAAAGGATTTGTGCTGCTAGTCCATCTATATCACGTAGCCAGTGAGTTGATTTTCATGTCCCATTCTAAT
ACACTATAAATCCTGCTTTTCTATCAATGTCTGAGCCACACCTACATTGCAT
>Ext_PS_c1878
AGCGTGGTGACTCTCCGCCGCCTCCGCCAGACCACCTAAGGTGCCGCCGCAGCGATGGGAAGAAGTGGCGCTGCTCTGGC
CGGTCTCTGCCAACTGTCAGCTTCTGTGAGTACCACTACGCCAAGGCCAACAAGAGCAAGAAGCTGCCAGCGGATGGGGA
GGTCCTTGCTGTCGCTCTCCAGAGGCAGAAAAACAAGAGGAAGGGCAGAAGGATCGTTAATACACCGGCGTCGCCTCAGG
CAACTACAAGTGACCGTCAGACCAGGGATCTCCCGAATGGACTGATGACGATCTCTCCAGGTAGCAGTGGACCTGCAGCC
CTGTCGTCGCCTGTGACAACGAAGGTTGGTGTAGAAATTCCTGCACCGATTCGCCGGTGCTATCGTTCCAAGAATGCTGA
GCCATTGCCTGTTGGTCCTGTGAAGGTTGTTCCTCGTGCAATGAGTATGACAAAATCGATACCAAGAACATGTCACCGCT
GCGGGATGACAAAGGCAGCACGTGTTGCCAACTGCAAGAACTGCGAGAAGAACTTCTGCAACAGCTGCATCAATAAATGG
TATTCTGAGATCACTAGGAAGGATATAAAGATCCGCTGTCCAGTTTGCCGTGGTCTCTGCGACTGTAAAAAATGTGCCCT
TGGTCAAACCAAGGGTGCTATGCGTAAGGAATCACCAAGTGGTGAGGGGAAGATACTCAGCATAAGAATTTCCAACCATC
AATTTTACAAGCTTTTACCTGTAAAACTTGACCAGGAACAGCTTGATGAATTGGAATTAGAAGCTAAAATACAAGGAACA
AAGATATCTGATGTCCGAGTCCAGGTTGCTGAAAATGGCCAGAGCGAGTTACTGTACTGCAATAACTGTAAGTTCTCAGC
GAGCCAGTTCCTGAGATGCTGCCCGGCATGCCCTTTCAAGCTGTGCCTAAGTTGCTGTCACAAGATACGTGAAGGAAACT
TGCCGGACAGCACCCCTGAAGATAAATTCAAGAACAGGTTGCTGCAGCAAGAGTCAGTCCATGAGGATGGCAGCATTACT
TGCCCTTCAATTGAGCTTGGTGGCTGTGGTGATGCGCTGCTGAACTTGATATATGCATCCCCTTCTGGACAATCTGAAGA
GCTCAGTTCAGATGATGAACTAGATGCTCCAGGTAATCATTCTGCAGTGAAGGATGCTCAGGTTCATAGCTCACCTGCAC
CAGAGAGTAATGGAAGATTATCTGCTGACCAGACGGAAACCGTCTCCACATAATCACTTAAGATGTAGCTCCCATGGCAG
GTATGCATTCATCTTTCAGGTTGGAGCTGAAGTTGTGACTTTCATTCTGTAGCCTGAAGAGGTGTATGATATGGTCAGAA
TTTGGTAGATTGTAGTTTGTCTGATTTAGCGAGATTATCGGCGTGTAAGGCCATTGATTTTAGCTGTGACAAGGGGATTC
TTATTTCTTGTGTTGTTCATGTTCGTCTTTGATCCGGAAGTCATTATGTCAAACATCGATGTACATATGGTTATGACTTT
ATTGTCATTGCCGAGAGATGACGGAATGGTTGCACTCCCGTTAATTAAGGGGAGATTACCTTT
>Ext_PS_c1472
AACCCGTCAGCTCCAGAACTCCGCGCCGCACTCCCCGCTTCGTTCGTGATTCCATCTGTGAGCCGCAGCGATGGCCGCGG
GTGGTGTGCCGACCAATATGCAGAAGGAACAGATGTTTGGATTGGCGGAGAAAGAGATGGAATACAGGGTTGATCTTTTC
AACCGGCTTACACAGACATGTTTTGACAAGTGCATCGAGAAGAGGCACAAAGAAGCTGAGCTCAACATGGGTGAGAACAG
CTGCATTGATCGATGTGTTTCAAAATATTGGCAGGTCACTAATCTAGTCGGACAGCTTCTTGGAAATCAGCCTAAATAAA
ATGTGAACTGAGAGAAATTTCATCTCGTGGTCCTATATTATGTCTTCCTTTTTGGTTCTAGGGTTTTGATGGATTACTAT
GTAAACCAATGTGACATGGGGTGTTCGGGAGAGAAATTTCATCTCTAATTGTTAGCCTTCTGTTGCTGGTGCAATAGGGA
AAACCAACATGTGAGGTTTCTGATACCATATTCTACCCTTCGTTTGAGCTTTGAAAGCAACATAGTCTTTAGTTTTATGG
AGGCAAATATGTAACCTTTCTGAAAAGATAAATTATGTTGTCAACCATTTTAC
>Ext_PS_c1422
CCATAAGCAACGGACCATCATTTGTTTAGCGATTCTGGGTTTGGTTCTCATAAACAGATGGATGAAAATTGACAAATAAG
CATAAGAAACTATCATGAGCGCAATTTGAACAATTAGACCATGGAACAATGGGCAGTCTTGTAACCAACCAAACTATTTT
GTCAACAGCAGCGTATATAGATATAACACACACACATCAAAACAGCAATCTAACATTGTATCGTCTGAGAAACAAAATGT
CAATGTTCCATTTCGGCATCATCATCCGCCCGCGAAGCAATGCGGAGCTCACCAGGGACATGTTTTCCAGCGCCACTCCG
GCGAATTATTTGTCCTCGGAAACAAAAACCAATAGACCTCACCTCCGGCGAGCCGAGGAATTGGTCAGCCGGCCATGGGG
TGGTTGGCGACGTACTCGATGGCAAGCGGGAGGGAGTCGATCTTGTCGGCCTCCTTGTCCGGGATCTCGAGCTTGAACTC
CTCCTCGATGGCCATCACCACCTCGACGGTGT
>Ext_PS_c1406
GGATCAGAATGTTGAGAAACAGGTGAAAGAAAAGCTGTATTATTGGCTGATCCATAAGATACATGATGATGGAAAAGGTC
CAAATGTGCTAGGCAAGGAAGGACAAGGTGTCATTCATTTAGTAGCTGCACTTGGCTATGATTGGGCTATAAAACCAATA
GTTGCTGCAGGCGTAAAAGTAAACTTTAGGGATATTCGCGGATGGACTGCGCTTCACTGGGCTGCATCTTGTGGAAGGGA
GCGTACAGTTGGTGCACTGATAGCAAATGGAGCTGATCCTGGTGCTTTGACAGATCCAACACAGCAGTTCCCATCTGCAA
GAACTCCTGCTGATTTAGCATCAGAAAATGGACACAAAGGCATAGCCGGTTTTCTTGCCGAGTCTGCTTTGACAAGTCAC
CTTTCCGCTCTTACACTAAAAGAATCGCAGGGTGGCAATGTGGAAGAAATAGGTGGATTAACAGGAGCAGAAGATTTTGC
AGAACCTAGTTCTGCTCAAGTTGCTTGTGTGGATCCTCAGGCAGAGTCATTAAAAGATTCACTTGGTGCGGTCCGTAAAT
CAACTCAAGCTGCAGCCAGAATATTTCAAGCTTTTAGGGTTGAATCATTCCACAGAAAGAAAGTGATCGAATATGGAGAT
GATGATTGTGGGTTATCTGATGAACGCACGCTTTCGCTTATTTCGCTTAAAAATGCGAAATCTGGACATAGTGATATGCC
TATGCATTCAGCTGCAGTTCGTATTCAAAACAAGTTTAGGGGGTGGAAAGGAAGAAAGGAATTTATGATTATCCGACAGA
AAATTGTAAAGATACAGGCCCATGTACGAGGACATAATGTAAGGAAAAGCTATCGGAAGGTAGTTTGGTCTGTGGGCATT
GTGGAGAAAGTCATACTGAGGTGGAGGAGAAAGGGAAAGGGCCTGCGAGGTTTCCAGGCTGAGAAACAACTTGAAGGCCC
ATCACAGCAGATCCAACCTGCAAAAGCTGAGGCTGAGGATGAATACGATTACTTGAAGGATGGCAGGAAACAGGCTGAAG
GCCGGCTACAAAGAGCACTTGCTCGTGTGCATTCCATGACTCAGTATCCTGAAGCAAGGGACCAGTACCGCAGGCTGCAA
ACCTGTGTTAACGAGCTGCATGAGTCCCAGGCAACGCAGGATGGGAGGCTAAGCCATGCTGCTGGCGCTGATGGGGGTGA
TTTAATGGCTGAACTGGAGGAGCTGTGCCGGGGTGATGGTGATGCGCCGATGTCGACTATTTCGTGACATTTAGCTTACT
AGATCAGTTAGGCAGTGACCTGTTCTTTATCAGACTAGATGTAAATTCCTGTTACTAGATGGTCACCGTTGGACACCATA
TATGATATAGCTAATATAATGGGACTTCTATAGTTCGACTTTCAC
>Ext_PS_c1372
GAGGCGGAGGCGGAGGCGGAGATGGCGCTGCGACGGGCGCTCCTCAGATCGGCCGAGATCTCCCCCGACCGCAAGGCTGC
AATTGAGTACTTCCATTCTTTATCAAGGGCGCAGCCTGCTCGTTCTCTCAATGGTTCTGGCCTTTGCCCTGCTAGCAGAT
CATTTAGCACCCAGGCTGCTACTACATCAAGCACACCACAGCCTCCTCCTCCACCACCCCCGCCAGAGAAGACTCACTTT
GGTGGGCTCAAAGATGAGGACCGCATTTTTACCAACCTCTATGGTCTGCATGACCCTTTTCTTAAAGGTGCAATGAAGAG
GGGTGATTGGCATAGGACCAAGGATTTGGTGCTTAAGGGAGCAGACTGGATAGTTAATGAAATGAAGAAGTCAGGTCTCC
GTGGACGTGGAGGTGCAGGTTTCCCCTCAGGTCTCAAATGGTCCTTTATGCCCAAGGTTTCAGATGGCCGTCCTTCTTAT
CTTGTTGTTAATGCTGATGAGAGTGAGCCTGGAACTTGCAAAGATAGAGAAATCATGCGTCATGATCCCCACAAGCTTCT
GGAAGGATGTCTTATTGCTGGAGTTGGTATGAGGGCGTCAGCTGCTTACATCTACATTAGAGGTGAATATGTTAATGAGC
GTCTCAACCTTGAAAAAGCCCGGCAGGAAGCATATGCAGCTGGACTTCTTGGTAAGAATGCTTGTGGGTCTGGTTATGAT
TTTGATGTGCATATTCATTTTGGTGCTGGTGCGTACATCTGTGGTGAAGAGACTGCCTTACTGGAGAGCCTTGAAGGGAA
GCAGGGCAAGCCTAGGCTGAAGCCACCTTTCCCAGCCAATGCTGGGCTTTATGGCTGCCCCACAACTGTGACAAATGTTG
AAACTGTGGCTGTGTCCCCAACAATTCTTAGGCGTGGTCCTGAATGGTTTGCAAGCTTTGGGCGCAAGAACAACTCTGGA
ACCAAACTCTTCTGTATCTCAGGGCATGTGAACAAACCTTGCACTGTGGAGGAGGAAATGAGCATACCTCTGAAGGAGTT
GCTCGAGAGGCACTGTGGAGGTGTTAGGGGAGGATGGGACAACCTGCTTGCTGTTATTCCTGGTGGTTCGTCTGTCCCCC
TTTTACCAAAACACATATGTGATGATGTGTTGATGGACTATGATGCACTGAAGGCTGTGCAGTCTGGATTGGGTACTGCA
GCAGTTATCGTGATGGACAAATCTACAGATGTTGTTGATGCGATTGCTAGGTTGTCGTACTTTTACAAGCATGAGAGTTG
TGGGCAGTGCACACCTTGCCGGGAAGGCACACCCTGGCTATGGATGATCATGGAGAGGCTCAAGGTTGGTAATGCAAAGT
TGGAGGAAATTGATATGCTCCAGGAGGTCACAAAGCAAATCGAAGGGCATACTATCTGTGCCCTTGGGGATGCTGCGGCA
TGGCCTGTGCAGGGGCTTATCAGGCACTTCAGGCCGGAGCTCGAAAGGAGGATCCGCGAGCGAGCTGAAAGGGAGTTGCT
GGCGGCTTCTGCATGATACGCCAGCCATTGCGCTTCTGTAATAGTTTCCTGATTTCTTTTACTTAAATAATGCAAACTGA
AGGAGCTGATTTCTATGTAAGGAAGTGCAGCTTTCTTGATTCCTTTAAACTTCACATGGATGTTTATTTGATGCACTTGA
GCAGCTGGTGAATTTTGATGGACTAGATGATCTTTTCATCAAAAGTAGAAACAAACTGGATCAATGTACCATGTATGCTA
CATGATCCATCATAATGTTATCTTGGATGTGTAATGATCTCGTAATTTGAGTTAGGTGTTTGAAAATCATGTCGACATCT
GGG
>Ext_PS_c1312
GCCACATTAGGAACATCAAGCCACTAATCAGAAATAAAGTACAATCAACCTTGTAAACACACATAATAATGATGTGTTGT
CTAGCTCAATTACAACATTAATAACACGAACAAGGGATCAAGACCATCCAGCATGGCAGTGTTGATCTGTTACTGAGGCT
AGAAGGAACTCTTCAATCATAAGGCCAAATTACAGATACTCCAAATTTGGAATAAGAAAATTCAAGCTCTATATCAGACT
AGTTAGCTCGACACCATCATCTGATCGCACGCCTGCAGTGCCTGGTTTGCGTAGTATCTTACATCCACATCAGGGTCCTC
GCTAAGCTCAACAAGGCATGGTTTCATGGTCTTCACAACAGATTGGTCAAGGATAGGTATAAGCGACTGCAGTACTTTCG
CAACATTGAACTTGATGTTNNNNNNNNNNNNNNNNNNNNNNNNNNNNNNNNNNNNNNNNNNNNNNNNNNNNNNNNNNNNN
NNNNNNNNNNAGATTGGTCAAGGATAGGTATAAGCGACTGCAGTACTTTCGCAACATTGAACTTGATGTTAGGAACCCTG
TCCTTCGAGGAATTAATGACCACTGGAAGCAGCTTTTGGCAAGTGATTTCTGCACCCATGACAGGCGCCAATAATGAGAT
AGCTTGCAGAATTGTCATGCGATACAGGTAGTGCGGATTGTTGATCTTCTCCAGCACCTGAGGAATTATATGCTGCATCG
CCCACTCTGGACCAAACTCCTCTGCAAGGCGCTTCAAGTTGTTAGCGGCAGCATCTCTGATTGAGAAGACCTTATCTTCC
AACCATTGCATGCAGAGTGCCCCCAGCTTGTCATCAAAAAACCCAACACCTAACTGACTTGCTAACAATGGGATGTACTC
AATTATTGCAAGCCGAACTCTCCAGTGCCTATCCTCTGCAAGTTCCACAATAGCTGGTAGCAGTGATTGAGAGAGCAAGT
CAATTCCAATAACCTGATTAACTTGATCAAGTTTGCTGATTATGTTGAGTCGAACATCGGGAAATTCATCCTTCAATAAA
GAAAGAAAAATAGGAAGAAGTTGTTCGATGGTAGCATCCTTTCCCAATACAGGAGCCATTCCCATAATGACTGAAGCCAA
AGCTGAACGAACATGCTGGGACGAATCTGATGACAATTCCTTAACACATGGAAGAATATGTTGGATAGCAAGCTGTGGAC
TTAATATGCGACAGAACTTGGTAACTTTTCCAGAAGCTGCTATCCGCACTTCAGCCTCATTGTCACGAAGGAGACGAACA
TATGCAGGCACCAAATCAGCTCTTGTAGGCTCTGGGCCAACAGCCTCACAGAGCTCATACAATTGATTGGCGACCATATA
ACGAACACGCCAGGATTTATCCTGGGAGAAATTAACAATGACTGGGAGAATATGTGCCGCACAATCTTGCGGTTCCAACA
ATTTACCAAGAGCAGCACAACCTTCAACAGCCAACAAACGCACTGAATCTTGATCATCTTGGGTTAAATCATCAAATATT
GACATTATTTCTGTCTTCAAATGATTTTGTTCAACTGTGGCTGCAAACTTCCCAAGATTTGATGCAGCTGCTCTTCTGAC
CATAGGCATATCATCCTGACATAACTGACCATAGATAGTCCTCAATTCTGTCTTCAATTGGTCCGGCGCACTTGGATAGG
CTATGTGGAAAAGACCACAGGATGATACCCGAGCTGTAAACCACTCACCTGCTGCTAGCCTCTTTACTACTGGAATGAAC
CAGTCCACAATGTCAGTTTCCTTCATCTGTGCACCAATACGGCACAGAGATTCAACTGCCTTATCCCGGACACAAGTTTC
CTCCACCGTACACAATGTCTCCAATGGTGGAAGTAAAACATGAGCATGCTCTACACCCCCAACGTAAGGAATGAACACAC
CCAATTCCTCAGCCATTGCAAGAAGCACTTCATCTTCATCGTCATTGTTTTCACTAAGAAAAGGGATCAGCTCCTTTCTG
GTTCGTTCTTCCCCAAGCGCCCGTGCAATTGTGGAAAGTCTTCTGATAGAGTTTAGACGCAATTGAATATCCTCATTCTT
AAGCTCGTCAATCAGTACAGCAATTGGATACAGAGGTTCATCAATCATCGCCATCAGGTTTATCAAGAATTCCTGGCAAC
CAATCAAACTCAGTACAATAATCCAGATCTCCCAACCACGAGAATCCAAACCAGAGCGAACCAAACTCATCAAACTCAGT
ACAATAATCCGATCTCCCAACCACGAGAACCCAAACCAGAGCGAACCAAACTCAGTACAATAATCCTATATCTCCCAACC
ACGAGAACCCAAACCAGAGCGAACCAGAACTCCAGCAGTCTCTCCAAAACCAGCGCAATCGAACTAAAATATCCCAGATC
TGGCTGTGGAGCCACTTGGAACCGCGAGAA
>Ext_PS_c1279
ATTCTTACAAAGCGTGATCTGTTTCCTTTACGCATGTAGGAGTTGAGATCACACCAACAAAAAGGAAACATCCTTGGTGA
CACATCTAAGCTTTACATGGTCAGCATTCTGAAATACAGTCTACCCAAAAACTCAAGATTCTCCAAACAGAAGGTACTTA
AACCTACAGCCATCTACATCTGGAACAAATATTAGCAATGTATTGTACAACAGGCAGGTTTCTTATGTTGTGTATACATG
TCCCTGCAGTGTTTACATGGCATCAGCTTGGTCACCGTCAACAGGCATCGCATCAACGTAGTTTGCTTGATGCTGGTTCG
CATTCCTTCGCCCGCGGTTGTGCCCATCACTTTCACCATCTGATGCCTCAGCAAGCCTCGCTATCGCATCAATCAGTGAC
TGTTCTTGCTCCTTCAACACTTTCTTTGCCTTCTCTACTTCCTGGGGATCAGGATTATTCACGCTAAAAACTTTCTCCAC
CTCTTTTATTAGGCTCTCGGTGTGAAGGATATCAATGTCATCGGAACTTCTCTTGCCAACACCATTTTGAGGAGGTGGAA
AATCTTTCTTAGACATGTTCTTTTGGAATCCTCTTCCTCTCCCTGGGCCTGGCATGGGCCCACCACGACCTGGCTTCTTA
CCCCCACTAGTTGGGGGACCTCGGCCTTGCAGATACATATTCAAGTCTATCCCAGATATTTCATCCTCTTTCCATCTGAT
GTCTTCAGGTCCCATCTCTTTAAGATTAACCCACTCCCAGGTTTCGTTTGCTGTATTCATGTCATAAACCAGCGCATAAA
GGCCCGTATCTGCATTATAATCAGATATAACTGCTTCATAGAAACTGTTATCTTCAGGCCACCGAATCATCACTTTACGA
CCAATTAACGGGTGAACATTCTGTGCTTGAGCTTCAGCAGCACCTGGAAAATTTCTATTCATGTGTGGTCCTCTACCACT
AGGACCCACTGCAGAGGACATGGGCTTGGATGCAGAGCCACCTGGTACCTTCTGACCTGTTTTCAGTTTTTTGCCTTTAG
GACCTGGTGGGACTGCCTTCCTAGCAGTTGAAGATGATGGTTGTGTTGGTGTAGCCAGTTGCTGTGAATGCATCACCGGA
GGCGGTGCAGGTAAAGCAGGAACAGATTGGGATGTCTTTTGCCTCTTACGGCCAGAGCTGGTAGGACTGGGAACAGAGTC
ATGCATTGGCTGCGGATTATTGGACAAGCTTGCCAGAAGCCCTCCTGTTGATCTCCATTCCCTTATGCTACAGATAATAT
TATCATTGTTGACCCTGTTTAATAGCTCCCTGTGTGCTTTGTCAGATACCCTTAGCTCCTTCCTAAGTTCAGTTATGAGA
CCTTCTTTCTCCCATGTAATGGCATCAGATTGGGCTTTGAATGCACGAAGAACTGAGCAATATGCTTCTTGCTCAAGTTG
TTGAATTTGTGCTTCCATATCCGTCGGTGCCCTAGCATATGAACTGGCAGGAACTATAGCTCTCCCATTACCACTGACAC
GTCCACTGCCTCTGTTACTCCTACTACTATTTGGATATGGTGGTGGAAGATCATCATCAGTTCCGCTGCTGTCGGAGGGC
CGATACTCCATGGCCGACCCCCGCGGGCGACGCGACTCACCACCACACTACCACCACCGCGGGCAGCTC
>Ext_PS_c704
GGGATCTCTCTCCTCTCCTCTCCTCTTCTCCATATCTGGGGGAGAAGGGGATAGCCGGCGCGGCGCGGCGGAGGCTAGGC
TCCTCGATCCTCTCCGCTCTCTCTCTCTCTCTACCAGCAACAGCACCAGCGCCAGCCACCACCAGCTCGCCGGCAACCAT
GGGGCAGGGTACTCCCGGAGGCATGGGCAAGCAGGGCGGCGGCGGCGGCGACCGCAAGCCCGGGGACGGCGCGGACAAGA
AGGACAAGAAGTTCGAGCCGCCCGCCGCGCCCTCCCGCGTCGGCCGCAAGCAGCGCAAGCAGAAGGGCGCCGAGGCCGCC
GCGCGCCTCCCCAACGTCGCGCCGCTCTCCAAGTGCCGCCTCCGCCTCCTGAAGCTCGAGCGGGTCAAGGACTACCTCCT
CATGGAGGAGGAGTTCGTCGCCGCGCAGGAGCGCCTACGCCCCCAGGAGGACAAGGCCGAGGAGGACCGGTCCAAGGTCG
ACGACCTCCGCGGCACGCCCATGAGCGTCGGATCCCTCGAGGAGATCATCGACGAGAGCCACGCCATCGTCTCCTCCTCC
GTCGGCCCCGAGTACTACGTCGGGATCCTATCCTTCGTCGACAAGGACCAGCTCGAGCCCGGATGCTCCATCCTCATGCA
CAACAAGGTTCTCTCTGTGGTCGGTATACTGCAAGACGAGGTCGATCCTATGGTTTCTGTGATGAAAGTGGAGAAGGCTC
CTCTGGAGTCTTACGCTGACATTGGCGGGTTAGACGCCCAGATTCAAGAAATCAAAGAGGCTGTCGAGCTTCCATTGACC
CATCCTGAGCTCTACGAGGACATTGGCATCAGGCCTCCCAAGGGAGTCATATTGTACGGGGAGCCTGGAACAGGGAAAAC
TCTACTTGCCAAGGCCGTCGCTAACTCAACGTCTGCAACCTTCTTGCGTGTCGTCGGAAGTGAGCTTATTCAAAAGTACC
TTGGTGACGGTCCCAAGCTAGTCAGAGAACTATTTAGGGTGGCCGATGAGCTTTCTCCCTCCATAGTCTTTATCGATGAG
ATTGATGCAGTCGGGACGAAGAGGTATGATGCTCACTCAGGAGGAGAGCGGGAGATTCAGAGGACTATGCTGGAGCTGCT
GAACCAGCTAGATGGTTTCGACTCGCGTGGAGATGTCAAAGTTATTCTAGCAACCAACCGCATCGAAAGTCTTGATCCAG
CTTTGCTTCGGCCTGGTCGTATCGACCGGAAGATTGAGTTTCCTCTTCCGGATATCAAAACTAGACGGCGCATCTTCCAG
ATTCACACTGCAAAGATGACACTAGCTGACGATGTGAACTTGGAAGAGTTCGTGATGACAAAGGACGAGTTCTCAGGTGC
TGACATCAAGGCTATCTGTACAGAAGCTGGGTTGCTCGCATTGAGAGAACGTAGAATGAAGGTGACCCATGCAGATTTCA
AGAAGGCGAAGGAGAAGGTGATGTACAGAAGAAGGAAGGCGTCCCTGATGGTCTCTATATGTAATAACGAATTAGCCGCT
CTTGTTTGTCAGGACAAGCTATCTTATTGTAGTAGCACTTTCTCTTCATCATGGGAGATATGTTGATTTGGTTGTCCCTA
GTACTCACTTATGTGGTTGGAAAACATGTATTATCCTTTGATTTATTTCAAGTAAAATTCCCTCTGGGAACGTTGTGTGG
GCAAAAATATGCAGCTTTCATTTTGTACCACGTAACGTGTTTGCTACCTGATCGGGGAAGAAAATGCTGGAGATGACGGA
CAGTTTTGTTCGCTTGCGGCTTTACATGATGATATTAAGCTTATGTATTTGCTTTTTTTTTGGGTGGAAT
>Ext_PS_c583
GCAAAGGATCGGAGGTGCGGGCCCCAGACCCACCATAAAAGAAGCCAGATCACTCTCACAGTCTCACTCCCACAGGATCG
TCGATTGCGTCACCAGCAGGCATCAACTGATGATCAACGCCGGCGCCGGTGGAGCACATATCTTTGCCGTCGTCCTCGCT
GCAGATGCTTGGTGTGCATGCTGATGATTCGAGCAAAGATTACCAGCAAGGTTTAATTTTGCAGTGCTCAACTCCTCGGA
GAACAATCTCAAGTCTCAAATAACAACATTCTTAAACGCAACGCAGGAAAGAAATTGAAGAACAAGATTTGGTTTGCCGA
TTCAGACACACATAAGAAACCAAAGGCTATCATGCGCGGCGGATCGATTAAGCACAGGAGCCGGCGAAATGGCTGGATCC
GCATCGGATCAGTAGTCGTCGTCGTAGCCGCCGCCGTAGTCGTCGTAGCCGCCCCCGTAGCCGCCACCGCCGCCGTACGA
GTCCTCCCTCTCCAGTTTCTCCTCCACCCTCTCCGAGACGCGCTCCTCCAACTTGTTCTCCAGCAAGCTCGCCCCGCCGG
CCAGCGCCAGGCCCCCGAGCACGCCCGCCGCGGCGCCGACGGCCAGCCCCGTCCCCATCCCCATCTTGTTGCTCTTCTTG
CCATCGGCGCCGGCCACGGGGGCGGCAGCGCCGTACGCAGCTGGTGCCGCGGCGCCATACGCAGCGGGTGCCGCGGCGCC
GTACGCCGCGGTGGGAGCACCGTACGCCGGCTGCGGCGGAGGCGGCGCGGAGCCGTAGGCTGAAGGGTACCCAGCCGGGG
GCGCCGCCGCGTACGGCTGCGCGGCGCCGTAGCCGCCCGATCCGTATGCGCCGGCACCAGAGCCGTAGTATCCGCCACCG
CCGGAGGAGCCGTATGGGTCGCGGGTGCCGTGCTGTGCGTAGCCCGCCGGCGCCATGCCGAGATCGGAAGAGCGGTTCAG
CAGGAAT
>Ext_PS_c338
CACTTCCCAGCTAGCACCCAGCCAACAGTCCACTGCTACAACCTTTACAAGCTGGATCTCCAAGAGTACTTTTCAGTTCA
CAACTCAACGATACGGTCAAGTATCCTTGTGCTGCTCCTCAGTAGCATCATGGTACTCAGCGTCCTCCTCAGGCACAGGG
TGCAGCACATCCTCAGCACCCACCGCTGACGACAGGCCACCAGCCTCCCCATCCTCCGCCGAGCCGTCATCAGGGAAGCG
CACCACCACGACAGGGCAGACACAGTGGTGGACGCAGTAGTCGCTGACGCTCCCGAGCCTGCCCTTGATGTTCCTCCGCG
CGGCGCCGAAGCCCTTGCTCCCCATGATGACCGCGCTGAGGCCGAGCCTCTCAACCTCGAGGCAGAGGCGCTCCTTCATG
TCGTGGTCCCTGACGATGTGGATCTTGTAGGGGATGCCGGCCTCCTTGAGCGGCCTGGCGAGGTCGTCGGCCTTGGAAGC
AGTGAAGGCGTCGTAGTCGTCCTCCATCCTGCGCGCGGCGGCCTCCGAGTCGTCGTCGTCGTCGTCCCCGGCGCTAGGGT
TGGGGAGGGAGACGTCGACGGCGCCCCAGTCGGCGCCGTAGAGCACGGAGGTGGGGCGCACGTGGAGCAGGACGACGGCG
TCGCCGGGGCGGAGGTAGTTGGCGACGGCCCAGCGCACGGCGTAGGCGGACTCGTCGGAGAGGTCGACGGCGATGGCGAT
GCGGCGGTGGGAGGAGCCCGAGGGCAGGGCGGCC
>Ext_PS_c194
CGGCCGGCGACGCCAACGCGGAGTCGTCCTACGGCTTCAGCTTCGTCGACCTGACGGCGGGTTCCGTGGATCTGGACGTC
GACCCTCGCTTCTCCTTCCTCACCGAGCTGCCGGAGATGAAGGTCCTCCTCTTCCGGGACTCCTGCAACGGGCTCGTCCT
CTTCGAGCACCGCGAGGAGCCGCGCTCCGGCAGGCTGGGCTACATCGTCTGCAACCCGACCACCAAGGAGTGGGAGGCCG
TGCCCAACTGCGGCTCTCCGACGCTGCTCACCTACCCCTACCTGGCCTTCGATCCCAAGGTGTCCTCGCACTTCAGCTTG
GTCCAGTTCCAGGTGGAGGACGACCAGGAGTTTCTCTCCGTGCACGCCTACTCCTCTGAAACTGGGACCTGGAGCCGCAA
CCAGACTGACGAAGAGGAGGAGGAAGGGCAGCTGGAAGCATGGCGTCAGGTCAGGTTTAACCTTGGAGACCCAAATCCTC
GGTGCCCCTTTGTCAATGGCTTCCTGCATCTGCCAGTTTGGGATGATGATGATGATATGAAGATAGTTGCTCTGGATGTG
CAAGGCAAGTCAAGGAGGATGATCCAAGTGCCACATGTGGCTGAAGCTGGCCGCTGCATGTGTTACTTTGGTGAATCCCA
GGGGAAGCTTCACTACATGACTCAAGAGGTAGCAGGTGATGCTGCTGAAGGGAAGTACAAGCTGTCTGTCTGGGTTCTTG
AGGATTATGATACAAAAGAATGGGTGCTGAAGCACACGGCGAACACTCACGAGGTCTTTGGACAAGATAGCTGCATGGAT
AGCACGTCGGAGTTCGAGGTGGTTGACATTCATCAGGATCGCAATGTGGTTTTATTTACTCACCCACTGGAGCACTAGTT
AGTGGCATATGACATGGACAGTGAGGCAGTGAGTGTGATTGCCACTATTGAAGATCAGATGGGGCTCATTGGCACTGCTC
GTTATGTTCCCTGTTTCTGAGTATCACAAATAAGCACACTGAGGGGGTGAGATAAGTATGGAGCATCTACCAGTTAAATC
TAGTGGACTTAAGTCTGTGATCACTAAAGTCTTGGACATGGCTATGGGTGCATCATTCCATATTTTCCCTAATTCTCAGA
GTTGCTGGTGCTAGAAGGATAGGGCTTGCGAAGTTAATTAGTTGGTATGTTTTAGTGGTACTTGTCATGTCTGTTATTCA
ATTAAAATTTCAAGCTTGTTGGAACGTATTATGTAAGCGCTTTAGATTTCATCTTTCTTATCTCGTGGTACTTGTCATGT
ATGTTGTTCAATTAGAATGTCAAGCTTGTCGGGATCTGTTATGTAAGCTGGATTTGGATCTTTGTTACCTTGATGAATGT
TGTTGCCGGATCTATATGATGTTTGTGTTAAAGTTAATTGTGCCAAATGCTACCTTTGTGTTTCC
